# Supplementary material for: Sensing of extracellular l-proline availability by the integrated stress response determines the outcome of cell competition
Source: Sci Adv. 2025 Jul 9;11(28):eadw1883. doi: 10.1126/sciadv.adw1883 (PMC12239963; doi:10.1126/sciadv.adw1883)
Supplement: Supplementary file 2 — Table S3 [file sciadv.adw1883_table_s3.zip]

Archive with 1 entries (1 files):
- adw1883_table_s3.xlsx
