# Supplementary material for: Sensing of extracellular l-proline availability by the integrated stress response determines the outcome of cell competition
Source: Sci Adv. 2025 Jul 9;11(28):eadw1883. doi: 10.1126/sciadv.adw1883 (PMC12239963; doi:10.1126/sciadv.adw1883)
Supplement: Supplementary file 2 — Table S3 [file sciadv.adw1883_table_s3.zip › adw1883_table_s3.xlsx]

## Sheet: Sheet1
Atf4-/- vs WT
	baseMean	log2FoldChange	lfcSE	stat	pvalue	padj
Aif1	0.358207	-17.7546	4.73419	-3.53906	0.000401561	0.0261056
Pou1f1	0.357015	-17.66	4.758	-3.50148	0.000462682	0.0287928
Gpr171	1.40765	-16.8407	4.73335	-3.34661	0.000818059	0.0456521
Eif2s3y	1586.09	-13.3043	1.02433	-12.0121	3.07049e-33	9.68126e-30
Ddx3y	1489.17	-13.083	1.03142	-11.7149	1.06929e-31	2.88984e-28
Uty	747.737	-11.9205	1.05029	-10.3976	2.54241e-25	2.82925e-22
Rian	2230.75	-9.41072	0.350377	-24.0047	2.4808e-127	4.69319e-123
Meg3	1480.21	-9.37383	0.567892	-14.7455	3.29014e-49	3.11214e-45
Mirg	86.1515	-8.50658	1.04699	-7.16966	7.51838e-13	2.78888e-10
Uba1y	114.434	-6.57193	1.06332	-5.24012	1.60472e-07	2.28256e-05
Rtl1	12.5709	-6.38125	1.21171	-4.44104	8.95256e-06	0.000900875
Cacng3	8.27828	-5.92307	1.17068	-4.2053	2.60732e-05	0.00246626
Cox6a2	9.21535	-5.82339	1.17737	-4.09674	4.19016e-05	0.00363621
X1700086L19Rik	2.86962	-5.69295	1.38293	-3.39348	0.000690113	0.0397509
Ndufa4l2	107.678	-5.51497	0.657429	-6.86762	6.52828e-12	2.1667e-09
Zfy1	20.8694	-5.20753	1.10195	-3.81827	0.000134388	0.00985411
Nupr1	290.771	-5.14425	0.386339	-10.727	7.60376e-27	1.30771e-23
Cyp26a1	118.362	-5.13124	0.366222	-11.2807	1.63418e-29	3.43505e-26
Fam166b	3.74855	-5.03272	1.20563	-3.3449	0.000823136	0.0458003
X2210011C24Rik	55.6754	-4.71838	0.52391	-7.09735	1.27169e-12	4.6265e-10
Aldh1l2	268.96	-4.56788	0.266979	-13.3639	9.82432e-41	6.19521e-37
Cntnap3	39.2251	-4.51381	0.530353	-6.62542	3.46269e-11	9.92534e-09
Chac1	650.717	-4.40405	0.460553	-7.39122	1.45485e-13	5.98321e-11
Six3	39.8104	-4.25224	0.63169	-5.14848	2.62606e-07	3.59998e-05
Lefty2	1704.81	-4.24056	0.470497	-6.88754	5.67657e-12	1.95253e-09
Fezf2	8.53687	-4.14995	0.882547	-3.56916	0.00035813	0.0239228
Id1	570.172	-4.10709	0.412879	-7.52544	5.25412e-14	2.48494e-11
Jdp2	203.425	-3.94637	0.277068	-10.6341	2.06745e-26	2.79372e-23
X1700003F12Rik	61.7154	-3.93348	0.444102	-6.60542	3.96387e-11	1.08679e-08
Nanog	4003.68	-3.89532	0.240333	-12.0471	2.00786e-33	7.59693e-30
Sema3a	17.03	-3.74092	0.561705	-4.87965	1.06275e-06	0.000124106
Vldlr	878.36	-3.71084	0.213682	-12.6864	7.03864e-37	3.32892e-33
Dhrs3	64.9358	-3.7059	0.360217	-7.51186	5.82909e-14	2.68963e-11
Fgfr3	157.572	-3.62596	0.251808	-10.4284	1.83878e-25	2.17412e-22
Gjb2	81.8147	-3.60975	0.339421	-7.68884	1.48481e-14	7.59178e-12
X5930403L14Rik	14.996	-3.60218	0.640503	-4.06272	4.85038e-05	0.0041697
Foxd4	85.488	-3.46057	0.609306	-4.03831	5.38369e-05	0.00452661
Fbln5	42.2457	-3.26158	0.400896	-5.64131	1.68759e-08	2.98371e-06
Adm2	60.633	-3.24563	0.407532	-5.51031	3.58202e-08	5.84179e-06
Zeb2os	23.9775	-3.22652	0.570015	-3.90606	9.38116e-05	0.00727347
Tmem132b	12.8451	-3.11963	0.601902	-3.52156	0.000429018	0.0275124
Lefty1	2167.43	-3.0948	0.552285	-3.79298	0.000148852	0.0108725
Gng8	20.6627	-3.08761	0.514104	-4.06068	4.89309e-05	0.0041697
Jsrp1	27.9892	-2.9921	0.430191	-4.63072	3.64394e-06	0.000399681
Hesx1	105.524	-2.9639	0.348115	-5.64153	1.68549e-08	2.98371e-06
Mgarp	189.072	-2.93479	0.194576	-9.94361	2.689e-23	2.4224e-20
Bmp4	464.84	-2.87755	0.299209	-6.27505	3.49532e-10	8.26557e-08
Cspg5	86.936	-2.83691	0.406304	-4.52104	6.15369e-06	0.000633415
Lepr	29.0476	-2.79878	0.395649	-4.54641	5.4569e-06	0.000576724
Slc2a12	61.0929	-2.78027	0.269246	-6.61204	3.79069e-11	1.05459e-08
Zmynd10	106.86	-2.76677	0.37715	-4.68454	2.80586e-06	0.00031409
Prss23	380.681	-2.74863	0.313614	-5.57575	2.46471e-08	4.09011e-06
Sep.04	150.197	-2.74791	0.291818	-5.98971	2.10218e-09	4.46844e-07
Zfr2	67.9956	-2.74446	0.274177	-6.36253	1.98453e-10	4.87575e-08
Vegfa	1707.27	-2.71261	0.175404	-9.76384	1.60943e-22	1.32379e-19
Cda	17.3926	-2.70583	0.494447	-3.44997	0.000560652	0.0335646
Fam69c	16.87	-2.6904	0.439051	-3.85013	0.000118055	0.00875831
Aass	144.01	-2.67801	0.230274	-7.28702	3.16897e-13	1.22348e-10
Pycr1	573.153	-2.65179	0.150775	-10.9553	6.26441e-28	1.1851e-24
Gm12522	32.7923	-2.60454	0.472044	-3.39913	0.000676009	0.03935
Fut1	191.124	-2.56195	0.231534	-6.74611	1.51862e-11	4.56021e-09
Mef2b	505.9	-2.52166	0.173679	-8.76133	1.92965e-18	1.40404e-15
Slc6a9	412.961	-2.51737	0.242491	-6.25744	3.91355e-10	9.02885e-08
Gpt2	2643.18	-2.49124	0.139147	-10.717	8.4722e-27	1.33564e-23
X3300002P13Rik	17.3457	-2.45042	0.422749	-3.43092	0.000601538	0.0355286
Grin1	65.921	-2.45039	0.364134	-3.98311	6.80181e-05	0.005499
C8g	51.9708	-2.4496	0.309876	-4.67799	2.89706e-06	0.000322392
Fmr1nb	131.97	-2.43134	0.251412	-5.69321	1.24674e-08	2.28989e-06
Slc2a3	34913.2	-2.40129	0.12402	-11.2989	1.32839e-29	3.14131e-26
Trib3	1043.54	-2.40052	0.262128	-5.34288	9.14801e-08	1.3845e-05
X2810468N07Rik	20.7438	-2.39432	0.41291	-3.3768	0.000733347	0.041662
Cntd1	277.625	-2.37435	0.161547	-8.50744	1.77816e-17	1.15997e-14
Tnfaip2	60.8099	-2.37249	0.273955	-5.00991	5.44541e-07	6.96056e-05
Clic5	120.587	-2.3521	0.317675	-4.25624	2.07897e-05	0.00199645
LOC106740	392.366	-2.34696	0.153857	-8.75459	2.04846e-18	1.43529e-15
Igsf11	162.071	-2.34495	0.270053	-4.98034	6.34735e-07	8.059e-05
Hspb2	73.922	-2.34255	0.310951	-4.31757	1.57758e-05	0.00155441
Asns	8886.77	-2.33562	0.125345	-10.6556	1.64151e-26	2.38877e-23
Pck2	2317.79	-2.33247	0.194649	-6.84551	7.6205e-12	2.44347e-09
Pttg1	1180.06	-2.31438	0.148783	-8.83423	1.00787e-18	7.62679e-16
H2.Bl	339.306	-2.31071	0.193773	-6.76418	1.34064e-11	4.15774e-09
Hrc	80.8425	-2.30977	0.265741	-4.92876	8.27531e-07	0.000102322
Aph1c	66.2688	-2.30223	0.267545	-4.86734	1.13108e-06	0.000131275
Paqr6	28.1872	-2.29121	0.385169	-3.35231	0.000801394	0.0451213
Rab33a	61.8877	-2.24043	0.252065	-4.92106	8.60751e-07	0.000105089
Hspb6	169.124	-2.23239	0.252272	-4.88514	1.03356e-06	0.000122532
Tmem63a	192.705	-2.22669	0.24816	-4.94315	7.68705e-07	9.6307e-05
Aldoc	754.86	-2.22294	0.129597	-9.43642	3.85721e-21	3.04044e-18
Cbln1	181.56	-2.21425	0.285756	-4.24927	2.14466e-05	0.00204913
Serpinf1	54.5668	-2.20308	0.296233	-4.06127	4.88074e-05	0.0041697
Extl1	68.7929	-2.1845	0.284307	-4.16628	3.0961e-05	0.00282956
Camk2n1	57.4374	-2.18019	0.32437	-3.63841	0.000274327	0.0190798
Ppp1r16b	221.976	-2.16396	0.196068	-5.9365	2.91177e-09	6.07805e-07
Smad6	82.3847	-2.16222	0.282167	-4.11892	3.80658e-05	0.00336509
Igtp	108.923	-2.14566	0.221684	-5.16799	2.36629e-07	3.29157e-05
Sncb	103.565	-2.14421	0.21197	-5.39797	6.73977e-08	1.06252e-05
Slc39a8	1211.46	-2.13768	0.21641	-5.25709	1.46352e-07	2.12976e-05
Fkbp1b	97.2839	-2.13489	0.223768	-5.07171	3.94261e-07	5.21582e-05
Radil	363.34	-2.12609	0.16123	-6.98438	2.86124e-12	1.00239e-09
Kif21b	2112.09	-2.11118	0.141474	-7.85432	4.01949e-15	2.17259e-12
Stc2	757.235	-2.09164	0.203466	-5.36522	8.08516e-08	1.25373e-05
Greb1l	2014.65	-2.09002	0.19693	-5.53505	3.11147e-08	5.1185e-06
H2.T9	81.3784	-2.08516	0.268536	-4.04104	5.32136e-05	0.00449417
Isoc2b	45.2128	-2.08509	0.311334	-3.4853	0.00049159	0.0301945
Shmt2	4074.27	-2.08213	0.108319	-9.99022	1.6821e-23	1.67484e-20
Mmd	272.009	-2.07943	0.142851	-7.55633	4.14592e-14	2.01109e-11
Erdr1	3707.99	-2.07205	0.257134	-4.16923	3.0563e-05	0.00282956
Fgfbp3	289.834	-2.06657	0.170753	-6.24626	4.20401e-10	9.5821e-08
Cyb5r2	48.5643	-2.04818	0.269911	-3.88342	0.000102998	0.00773222
Panct2	115.563	-2.04071	0.258104	-4.03214	5.52719e-05	0.00462669
G0s2	79.1899	-2.02876	0.254013	-4.05005	5.12072e-05	0.00434412
Rnf207	77.094	-1.98398	0.283902	-3.46591	0.000528446	0.0320421
Man1c1	278.48	-1.95997	0.150865	-6.36314	1.97675e-10	4.87575e-08
B4galnt2	150.432	-1.95721	0.177882	-5.38114	7.40139e-08	1.15719e-05
Pik3ip1	252.908	-1.95475	0.181689	-5.25486	1.48135e-07	2.13924e-05
Rbm24	95.3158	-1.9526	0.272625	-3.49418	0.000475519	0.0293983
Siah2	146.464	-1.94691	0.22716	-4.16849	3.06626e-05	0.00282956
Pdgfrb	153.418	-1.94567	0.201692	-4.68867	2.7499e-06	0.000309658
Nefm	213.785	-1.94136	0.266106	-3.53753	0.000403893	0.0261673
Trim54	87.5041	-1.93599	0.248307	-3.76949	0.00016358	0.0117666
Adssl1	195.949	-1.935	0.20194	-4.6301	3.65498e-06	0.000399681
Psph	1379.54	-1.91333	0.108338	-8.43037	3.44575e-17	2.1028e-14
Cldn3	710.32	-1.91293	0.219612	-4.157	3.22451e-05	0.00290546
Tlr2	219.809	-1.90258	0.219347	-4.11487	3.874e-05	0.00340876
Rdm1	772.332	-1.89399	0.182241	-4.90555	9.31673e-07	0.000112264
Plekhh3	288.243	-1.8842	0.171935	-5.14264	2.70907e-07	3.66073e-05
Fam114a1	225.587	-1.87806	0.139346	-6.3013	2.95163e-10	7.15883e-08
Unc5a	122.418	-1.87022	0.234665	-3.70835	0.000208614	0.0147811
Col2a1	938.04	-1.86848	0.194715	-4.46029	8.18501e-06	0.000828043
Gyltl1b	1067.97	-1.86124	0.108067	-7.96948	1.59344e-15	8.86611e-13
Apobec1	176.226	-1.84962	0.196434	-4.32521	1.52384e-05	0.00150932
Otub2	613.93	-1.84469	0.144427	-5.84859	4.95751e-09	9.57002e-07
Fam213a	565.801	-1.83984	0.113873	-7.37519	1.64114e-13	6.60578e-11
Bnip3	2929.63	-1.83751	0.23781	-3.52176	0.000428687	0.0275124
Lipg	323.163	-1.82955	0.211467	-3.92284	8.75097e-05	0.00689796
Acot1	535.665	-1.82268	0.0973035	-8.45476	2.79658e-17	1.76352e-14
Crlf1	138.876	-1.82046	0.193924	-4.23081	2.3285e-05	0.00221359
Kcnab2	56.9819	-1.81921	0.227614	-3.59911	0.000319312	0.0216514
Slc45a1	312.265	-1.81434	0.240006	-3.39301	0.000691302	0.0397509
Insl6	168.166	-1.80457	0.186618	-4.3113	1.62299e-05	0.00159087
Haghl	317.077	-1.8015	0.195534	-4.09904	4.14859e-05	0.00361673
Angptl2	189.457	-1.79835	0.206871	-3.85916	0.000113778	0.00850772
Psat1	12941.4	-1.79588	0.102732	-7.74721	9.39326e-15	4.93616e-12
Gm13375	114.87	-1.79315	0.230743	-3.43738	0.000587373	0.0348336
Ccng2	736.156	-1.74213	0.168507	-4.40415	1.06202e-05	0.00105743
Mdfic	134.282	-1.7404	0.182042	-4.06717	4.75873e-05	0.00411076
Zc3h6	172.371	-1.7283	0.176389	-4.12892	3.64467e-05	0.00325235
Cntnap2	170.91	-1.72672	0.124744	-5.82568	5.6882e-09	1.08696e-06
Prr5l	513.33	-1.72598	0.144779	-5.01442	5.31941e-07	6.89264e-05
Aph1b	115.257	-1.72531	0.176346	-4.11297	3.90606e-05	0.00342106
Sema6c	302.183	-1.72199	0.195819	-3.687	0.000226913	0.015899
Nuak2	657.345	-1.71629	0.146409	-4.89243	9.9599e-07	0.000119254
Snhg11	1743.32	-1.71459	0.154948	-4.61182	3.99165e-06	0.000433989
Irgm2	126.933	-1.71077	0.209563	-3.39167	0.000694673	0.0398237
Lrrc16b	242.101	-1.69842	0.121162	-5.76436	8.19683e-09	1.53532e-06
H1fx	1982.84	-1.6881	0.18293	-3.76155	0.000168867	0.0121008
Pknox2	325.021	-1.67952	0.179414	-3.78745	0.000152198	0.0110742
Igfbp3	1077.62	-1.67511	0.148487	-4.54657	5.45285e-06	0.000576724
Gch1	349.439	-1.67326	0.193866	-3.47281	0.000515042	0.0314308
Pim1	930.494	-1.66584	0.1466	-4.54186	5.57603e-06	0.000585397
Pxylp1	113.243	-1.6649	0.187774	-3.54098	0.000398644	0.026082
Nudt16	90.5146	-1.65889	0.171971	-3.83138	0.000127428	0.00938006
Slc9a5	816.933	-1.65339	0.142775	-4.57634	4.73184e-06	0.000511525
Ttc39c	101.049	-1.63575	0.175759	-3.61715	0.000297861	0.0203622
Fhdc1	150.072	-1.63539	0.175099	-3.62875	0.000284795	0.0195918
Nmnat2	501.732	-1.62498	0.118359	-5.28034	1.28942e-07	1.90573e-05
Abat	209.285	-1.62075	0.13719	-4.52476	6.04653e-06	0.000628507
Nrbp2	365.686	-1.61407	0.171064	-3.5897	0.000331065	0.0222885
Tmem8b	237.187	-1.61251	0.135487	-4.5208	6.16072e-06	0.000633415
Stom	575.205	-1.60522	0.114069	-5.30578	1.12193e-07	1.67123e-05
Ero1l	3703.15	-1.60518	0.151419	-3.99669	6.4235e-05	0.00523627
Zfp677	137.371	-1.59462	0.158269	-3.75701	0.000171956	0.0122757
Smim14	537.979	-1.59256	0.115781	-5.11794	3.08896e-07	4.14447e-05
Nfatc4	1428.49	-1.57058	0.137259	-4.15695	3.22522e-05	0.00290546
Mlycd	249.214	-1.56812	0.160476	-3.5402	0.000399819	0.026082
Pde1b	691.054	-1.56579	0.091571	-6.17873	6.46201e-10	1.42149e-07
Gm2a	623.114	-1.56051	0.134324	-4.17283	3.00835e-05	0.00280354
Fgfr2	1940.74	-1.55077	0.157085	-3.50618	0.000454595	0.0284769
Steap2	688.993	-1.54737	0.153859	-3.55763	0.00037421	0.0248396
Iah1	604.126	-1.54649	0.108233	-5.04915	4.43788e-07	5.79006e-05
Slc7a5	10449.9	-1.53074	0.09493	-5.59087	2.25939e-08	3.88575e-06
Wipi1	414.699	-1.52881	0.131186	-4.03099	5.5543e-05	0.00462891
Baiap2l1	426.639	-1.52474	0.122127	-4.2967	1.7336e-05	0.00169053
Ano10	711.663	-1.5121	0.0938665	-5.45559	4.88112e-08	7.82551e-06
Llgl2	1477.97	-1.5063	0.139401	-3.63196	0.000281275	0.0194203
Phf10	4777.61	-1.5062	0.089939	-5.62827	1.82028e-08	3.15927e-06
Gpr153	206.732	-1.50619	0.14238	-3.55518	0.000377726	0.0249854
Rps6ka2	2756.29	-1.50567	0.125587	-4.02646	5.66219e-05	0.00469813
Aldh18a1	3296.88	-1.4646	0.117324	-3.96	7.49487e-05	0.00603353
Aplp1	995.999	-1.46407	0.119011	-3.89941	9.64271e-05	0.00738546
Rgs3	399.548	-1.40882	0.12007	-3.40483	0.000662063	0.0386571
Vasn	399.968	-1.37316	0.11163	-3.34281	0.000829355	0.0458764
Tmco6	614.265	-1.34716	0.0980347	-3.54116	0.000398365	0.026082
Phgdh	10045.1	-1.28171	0.078218	-3.60162	0.000316246	0.0215206
Adprh	1687.57	-1.2759	0.077121	-3.57752	0.000346866	0.0232695
Qtrtd1	1200.06	1.27643	0.0797321	3.46698	0.00052635	0.0320177
Morc2a	4389.25	1.32763	0.0783509	4.18161	2.89456e-05	0.00271086
Foxred2	1545.68	1.34015	0.0882969	3.85235	0.00011699	0.00871349
Ccng1	7084.7	1.35073	0.100218	3.49965	0.000465868	0.028896
Bop1	4471.54	1.41959	0.0850389	4.93414	8.05064e-07	0.000100199
Timp3	599.121	1.44452	0.129584	3.43033	0.000602848	0.0355286
Zfp386	582.145	1.51025	0.145527	3.50622	0.000454527	0.0284769
Dlc1	2158.79	1.58203	0.16907	3.44252	0.000576325	0.0343941
Neurod1	223.361	1.59646	0.17552	3.39825	0.000678186	0.0393556
Spred3	1229.59	1.62862	0.160376	3.91965	8.86783e-05	0.0069347
Nlrc5	52.283	1.65064	0.195923	3.32089	0.000897312	0.0493469
Naa11	322.028	1.65266	0.175246	3.72424	0.000195903	0.0139326
Spry2	3213.52	1.67016	0.128185	5.22805	1.71308e-07	2.41851e-05
Pak6	317.666	1.67201	0.0978031	6.87109	6.3712e-12	2.15233e-09
Pvt1	242.04	1.678	0.137777	4.921	8.61018e-07	0.000105089
Cgnl1	2649.05	1.68039	0.172963	3.9337	8.3649e-05	0.00662122
Per2	194.857	1.69702	0.177171	3.93416	8.34897e-05	0.00662122
Smarca5.ps	220.634	1.70127	0.155967	4.49624	6.91654e-06	0.000703479
Myc	1050.64	1.71334	0.127674	5.58718	2.30782e-08	3.93327e-06
Dusp6	3272.01	1.71366	0.199992	3.56843	0.000359133	0.0239228
Rerg	118.186	1.74119	0.218293	3.39541	0.000685262	0.0396446
Ass1	1199.76	1.74359	0.190754	3.89819	9.69125e-05	0.00739271
Nefh	666.396	1.7744	0.092023	8.41531	3.91854e-17	2.31659e-14
Eppk1	725.86	1.82368	0.175674	4.6887	2.74947e-06	0.000309658
Zfp600	1593.41	1.8239	0.205869	4.00207	6.27895e-05	0.00516457
Gfra1	109.612	1.83601	0.23973	3.48731	0.000487905	0.0300657
Ddit4l	322.953	1.8501	0.144743	5.87317	4.27552e-09	8.51413e-07
Fam124a	66.5701	1.8606	0.237937	3.61691	0.000298147	0.0203622
Vcan	1760.07	1.86718	0.22013	3.93939	8.1689e-05	0.00652065
Mcam	498.867	1.87226	0.142375	6.12651	8.98248e-10	1.93103e-07
Eng	529.936	1.88152	0.171328	5.14521	2.67227e-07	3.63699e-05
Kitl	141.28	1.88758	0.228085	3.89143	9.96571e-05	0.00757154
Liph	402.913	1.89234	0.223322	3.99574	6.44916e-05	0.00523627
Gm14139	400.39	1.89284	0.189811	4.70387	2.55276e-06	0.000292685
Arc	864.338	1.92311	0.137457	6.71564	1.87246e-11	5.44973e-09
Abcb1b	952.22	1.93267	0.122299	7.62615	2.41861e-14	1.20409e-11
Rrad	76.5933	1.9383	0.192093	4.88461	1.03632e-06	0.000122532
Dennd2c	875.855	1.94737	0.14798	6.40201	1.53341e-10	3.92013e-08
Arl4d	103.095	1.96245	0.246278	3.908	9.30648e-05	0.00724527
Slc39a14	6382.32	1.9633	0.0907829	10.6111	2.64728e-26	3.33875e-23
Mroh6	96.5884	1.97313	0.198065	4.91318	8.96129e-07	0.000108673
Ptger4	129.251	1.97769	0.186171	5.25156	1.5082e-07	2.16153e-05
Neto2	237.285	1.98334	0.204415	4.8105	1.50556e-06	0.000173672
Sgk1	1694.25	1.99964	0.218901	4.56663	4.95636e-06	0.000529742
Ccdc116	103.722	2.01541	0.18198	5.57981	2.40777e-08	4.06699e-06
Tns1	215.374	2.01697	0.204816	4.96532	6.85887e-07	8.6504e-05
Fgfr4	50.3365	2.02554	0.278986	3.67596	0.000236954	0.0165413
Prx	623.012	2.04125	0.121273	8.58605	9.00128e-18	6.08165e-15
Add2	55.7764	2.05642	0.231292	4.56747	4.93648e-06	0.000529742
Spib	35.371	2.0565	0.312836	3.37717	0.00073237	0.041662
Tdh	4186.13	2.05673	0.178768	5.91116	3.39714e-09	6.91044e-07
Scn3b	103.493	2.05812	0.187418	5.64575	1.64464e-08	2.96318e-06
Icam1	889.225	2.06675	0.16267	6.55779	5.46123e-11	1.47594e-08
Has3	238.676	2.0711	0.166804	6.42134	1.35077e-10	3.50054e-08
Tnfsf11	386.56	2.08921	0.195307	5.57692	2.44813e-08	4.09011e-06
Napsa	133.165	2.09218	0.262524	4.1603	3.17825e-05	0.00289068
Abca1	540.432	2.11062	0.293872	3.77927	0.000157287	0.0114006
Ptprv	110.67	2.12673	0.21346	5.2784	1.3032e-07	1.91116e-05
Calhm2	35.4812	2.15753	0.306856	3.77223	0.000161793	0.0116824
Foxd3	739.342	2.17094	0.183054	6.39668	1.58791e-10	4.00536e-08
Gbx2	495.604	2.17261	0.205917	5.69459	1.23671e-08	2.28989e-06
Acsbg1	37.9047	2.18141	0.337106	3.50456	0.00045736	0.0285556
Btbd19	417.112	2.19926	0.190652	6.2903	3.16849e-10	7.58753e-08
Vil1	61.487	2.23092	0.245585	5.0122	5.38119e-07	6.92526e-05
Filip1	55.6315	2.23474	0.339783	3.63389	0.000279181	0.0193463
Etv4	1433.24	2.25089	0.125379	9.97684	1.92508e-23	1.82094e-20
Cyyr1	105.691	2.25282	0.220803	5.67391	1.39578e-08	2.53897e-06
Zfp750	93.9211	2.27079	0.205975	6.1696	6.84631e-10	1.48872e-07
Ryr2	115.591	2.27696	0.345761	3.69318	0.000221471	0.0155973
Kcnh3	73.4252	2.29395	0.284953	4.54092	5.60085e-06	0.000585397
C77370	996.373	2.30216	0.219374	5.93583	2.92368e-09	6.07805e-07
Cass4	285.279	2.33355	0.207484	6.42723	1.29947e-10	3.41436e-08
Ndp	20.875	2.36628	0.389103	3.51135	0.000445836	0.0282877
Plk2	1123	2.36658	0.248982	5.48866	4.04988e-08	6.54835e-06
Nov	74.6626	2.37875	0.200927	6.86196	6.79226e-12	2.21545e-09
Kcnk2	41.945	2.38987	0.313217	4.43741	9.10483e-06	0.00091135
Aqp3	391.974	2.41999	0.277819	5.11118	3.20146e-07	4.26516e-05
Unc79	94.4895	2.42839	0.230426	6.19892	5.68524e-10	1.26533e-07
En2	79.6965	2.43123	0.345287	4.14505	3.39737e-05	0.00304604
Slc6a11	35.1729	2.43289	0.318256	4.50231	6.72185e-06	0.000687373
Gata4	90.8682	2.46149	0.225077	6.4933	8.3978e-11	2.2376e-08
Fam212b	189.888	2.47393	0.301929	4.8817	1.05174e-06	0.000123582
Tcte3	19.8176	2.49484	0.42505	3.51685	0.000436699	0.0278164
Zfp936	787.889	2.49571	0.22608	6.61587	3.69383e-11	1.04298e-08
Six1	204.875	2.51454	0.224618	6.74274	1.55423e-11	4.5942e-09
Grhl3	187.139	2.52206	0.224478	6.78042	1.19825e-11	3.77809e-09
Sned1	427.204	2.52611	0.257718	5.92162	3.18782e-09	6.55512e-07
Rab17	19.6006	2.53869	0.438407	3.50972	0.000448584	0.0282877
Galnt6	50.6779	2.5468	0.391472	3.95125	7.77448e-05	0.0062321
Clca3b	117.724	2.55898	0.397744	3.91956	8.8709e-05	0.0069347
Anxa8	19.2638	2.55937	0.399596	3.90237	9.52541e-05	0.00732527
Dppa2	1272.73	2.57377	0.213542	7.36985	1.70818e-13	6.73235e-11
Gm10324	371.423	2.59534	0.309057	5.16196	2.4438e-07	3.37459e-05
Tbx15	81.2178	2.60324	0.284576	5.6338	1.76283e-08	3.08789e-06
Nckap1l	133.903	2.61085	0.217858	7.39404	1.42438e-13	5.98321e-11
Inpp5d	702.764	2.62521	0.259272	6.26834	3.64915e-10	8.52279e-08
Klf2	2352.17	2.62884	0.241277	6.75092	1.46913e-11	4.48275e-09
A630089N07Rik	100.609	2.69265	0.312484	5.41675	6.0693e-08	9.64866e-06
X4732456N10Rik	15.4639	2.72364	0.443069	3.89023	0.000100151	0.00757864
Ifi35	32.5344	2.7539	0.511806	3.42688	0.000610556	0.0358711
Fam196b	165.629	2.77585	0.237395	7.4806	7.39867e-14	3.33257e-11
Slc5a1	13.9714	2.81605	0.536448	3.38532	0.000710941	0.0406332
Egr1	698.737	2.88758	0.255181	7.39702	1.39274e-13	5.98321e-11
Tchh	50.7772	2.8956	0.32387	5.85298	4.82855e-09	9.41716e-07
Spry4	2189.1	2.9259	0.194844	9.8843	4.86959e-23	4.18741e-20
X2410141K09Rik	578.082	2.93081	0.329575	5.85848	4.67129e-09	9.20535e-07
Hic1	10.3116	2.93838	0.547477	3.54057	0.00039926	0.026082
Cd80	23.9431	2.94467	0.372371	5.2224	1.76616e-07	2.47498e-05
Epas1	441.247	2.95569	0.262391	7.45334	9.10092e-14	4.00398e-11
Xkrx	16.6605	2.96376	0.559441	3.51022	0.00044773	0.0282877
Tshr	14.7511	3.13347	0.499694	4.26955	1.95867e-05	0.00190021
Gm19784	18.2468	3.14027	0.625642	3.42092	0.000624104	0.0365536
Grm6	22.0698	3.17865	0.5609	3.88421	0.000102663	0.00773222
Taf7l	65.024	3.19579	0.433925	5.0603	4.18607e-07	5.49945e-05
Siglecf	10.9473	3.29431	0.598691	3.83221	0.000126998	0.00938006
Tbx4	31.8682	3.29597	0.318323	7.21271	5.48476e-13	2.07522e-10
Nkx2.9	27.7049	3.32159	0.437202	5.31011	1.09561e-07	1.64499e-05
Wnt8a	15.1748	3.40055	0.600168	3.9998	6.3397e-05	0.00519197
Cemip	18.948	3.4593	0.611506	4.02171	5.7777e-05	0.00477304
Slc5a8	7.689	3.50837	0.726367	3.45332	0.000553737	0.0332558
X5830418P13Rik	17.861	3.59394	0.44845	5.78423	7.28448e-09	1.37808e-06
Zic1	64.4765	3.69154	0.328875	8.18408	2.74391e-16	1.57301e-13
Otop1	100.943	3.87876	0.286004	10.0655	7.85037e-24	8.25074e-21
Cubn	51.2112	3.93687	0.41829	7.02114	2.20066e-12	7.8551e-10
Henmt1	7.89119	3.99202	0.833451	3.58992	0.000330778	0.0222885
Hoxc13	19.0767	4.03626	0.567572	5.34955	8.81723e-08	1.35003e-05
Klb	4.19363	4.67371	1.10251	3.33213	0.000861825	0.0475336
Btla	19.6639	4.70924	0.59477	6.23643	4.47674e-10	1.00823e-07
Srgn	13.385	5.26152	0.796709	5.3489	8.84894e-08	1.35003e-05
Pga5	38.8316	5.50238	1.09267	4.12052	3.78022e-05	0.00335747
Icos	4.0476	5.63489	1.33396	3.47455	0.000511719	0.0313291
Glipr1	3.16329	6.42786	1.54211	3.51977	0.00043192	0.027605
Apol7b	0.787017	15.1541	3.04297	4.65141	3.29677e-06	0.000364727
Ces1c	0.547529	15.4474	4.32186	3.34286	0.000829205	0.0458764
Arl9	0.40121	15.8334	4.01681	3.69282	0.000221782	0.0155973
Ces1g	0.152939	16.9404	4.76088	3.3482	0.000813391	0.0455258
Gsdma3	0.152939	16.9404	4.76088	3.3482	0.000813391	0.0455258
Rhox4c	0.140075	16.9798	4.76089	3.35648	0.000789421	0.0445799
Ttr	0.140075	16.9798	4.76089	3.35648	0.000789421	0.0445799
Golt1a	0.189806	17.373	4.75963	3.43998	0.000581754	0.0346089
Gm6938	0.203919	17.465	4.75963	3.45931	0.000541556	0.0326279
Tff1	0.203919	17.465	4.75963	3.45931	0.000541556	0.0326279
Ces2f	0.309803	17.8029	4.75886	3.53087	0.000414197	0.0267433
Gm11715	0.276393	19.4956	4.73836	3.90337	9.48636e-05	0.00732502
Hoxd3	0.319612	20.9094	4.77751	4.16731	3.08211e-05	0.00282956
Olfr875	0.246869	21.0182	4.77013	4.19657	2.70985e-05	0.0025505
Foxe3	0.305905	21.3527	4.76907	4.26765	1.9754e-05	0.00190666
Muc4	0.632132	22.0209	3.55827	5.90762	3.47088e-09	6.98534e-07
Gm4340	3.40436	23.3773	4.76345	4.69772	2.63084e-06	0.000299821

## Sheet: Sheet2
p53-/- Atf4-/- vs p53-/-
	baseMean	log2FoldChange	lfcSE	stat	pvalue	padj
Atf4	8045.16	-4.10477	0.140699	-22.0667	6.59742e-108	1.2481e-103
Asns	8886.77	-3.35435	0.125692	-18.7312	2.75693e-78	2.60778e-74
Trib3	1043.54	-6.15813	0.28381	-18.1746	8.20464e-74	5.17385e-70
Glipr2	3084.93	-3.19326	0.125396	-17.4907	1.68614e-68	7.97462e-65
Mef2b	505.9	-4.07607	0.181539	-16.9444	2.1152e-64	8.00306e-61
Pycr1	573.153	-3.63999	0.15611	-16.9111	3.72756e-64	1.1753e-60
Vegfa	1707.27	-3.95887	0.178105	-16.613	5.60799e-62	1.5156e-58
Vldlr	878.36	-4.40798	0.214735	-15.8706	1.01221e-56	2.39362e-53
Gpt2	2643.18	-3.19708	0.138661	-15.8449	1.52413e-56	3.20373e-53
Gyltl1b	1067.97	-2.64171	0.1077	-15.2433	1.82295e-52	3.44865e-49
Nupr1	290.772	-7.91298	0.465409	-14.8536	6.59456e-50	1.13414e-46
Fam129a	1277.77	-4.55555	0.240789	-14.7662	2.41834e-49	3.81251e-46
Rin1	417.725	-2.79053	0.121606	-14.724	4.52274e-49	6.58163e-46
Psat1	12941.4	-2.50123	0.102886	-14.5912	3.19448e-48	4.31665e-45
Cars	4373.33	-2.70167	0.11688	-14.5591	5.11218e-48	6.44748e-45
Atf3	267.005	-4.27137	0.233172	-14.0299	1.02288e-44	1.20943e-41
Trim66	244.418	-4.81878	0.277607	-13.7561	4.68274e-43	5.21107e-40
Slc1a4	1699.68	-3.27585	0.165989	-13.7109	8.73866e-43	9.18433e-40
Fut1	191.124	-4.9148	0.290464	-13.4777	2.11488e-41	2.10575e-38
Atf5	1456.75	-3.28762	0.177694	-12.8739	6.31235e-38	5.97085e-35
Aldh1l2	268.96	-4.1495	0.245106	-12.8495	8.65418e-38	7.79618e-35
Jdp2	203.425	-6.48176	0.43047	-12.7343	3.81046e-37	3.27665e-34
Fam114a1	225.587	-2.95052	0.153888	-12.6749	8.14658e-37	6.70074e-34
Akna	592.025	-2.80745	0.148027	-12.2103	2.73962e-34	2.07313e-31
Shmt2	4074.28	-2.32316	0.108361	-12.2107	2.72633e-34	2.07313e-31
Sel1l3	471.517	-3.22118	0.182393	-12.178	4.06949e-34	2.96103e-31
Rps6ka2	2756.29	-2.51353	0.126441	-11.9703	5.08453e-33	3.56256e-30
Mthfd2	4772.28	-2.62099	0.135867	-11.9307	8.18587e-33	5.53072e-30
Nanog	4003.68	-3.82952	0.238606	-11.8585	1.94309e-32	1.26756e-29
Gjb2	81.8147	-5.72137	0.404579	-11.6698	1.81749e-31	1.14611e-28
Chac1	650.717	-6.57696	0.478848	-11.6466	2.38778e-31	1.45716e-28
Cldn4	3449.8	-2.64977	0.143791	-11.4734	1.79453e-30	1.0609e-27
Aldh18a1	3296.88	-2.33538	0.11762	-11.3533	7.14333e-30	4.09508e-27
H2.Bl	339.306	-3.35553	0.208413	-11.3022	1.27899e-29	7.11647e-27
Slc7a5	10449.9	-2.06063	0.0949065	-11.1756	5.37125e-29	2.90324e-26
Aars	14950.5	-2.03469	0.0927087	-11.1607	6.35196e-29	3.33796e-26
Kif21b	2112.09	-2.56088	0.141089	-11.0631	1.89345e-28	9.68115e-26
B4galnt2	150.432	-2.91029	0.17697	-10.7944	3.65928e-27	1.82174e-24
Slc6a9	412.961	-3.68112	0.248757	-10.7781	4.36964e-27	2.11961e-24
Yars	6941.66	-1.71353	0.0675108	-10.5691	4.14321e-26	1.95953e-23
Herpud1	621.786	-2.70705	0.165949	-10.2866	8.09576e-25	3.7355e-22
Rgs3	399.548	-2.28638	0.126502	-10.1688	2.73263e-24	1.23086e-21
Gadd45b	462.883	-2.63722	0.161142	-10.1601	2.98872e-24	1.3149e-21
Cdhr1	408.066	-3.13539	0.210242	-10.1568	3.08896e-24	1.32811e-21
Foxd3	739.342	2.88179	0.185799	10.1281	4.14641e-24	1.74315e-21
Cpt1b	386.428	-2.45324	0.143589	-10.1208	4.46577e-24	1.83659e-21
Cbln1	181.56	-3.96209	0.293691	-10.0858	6.38688e-24	2.57079e-21
Psph	1379.54	-2.09021	0.10816	-10.0796	6.80001e-24	2.68005e-21
Extl1	68.7929	-5.06861	0.407978	-9.97262	2.00867e-23	7.7551e-21
Otop1	100.943	3.11467	0.214535	9.85697	6.39497e-23	2.4196e-20
Pdlim3	176.717	-2.7849	0.18429	-9.68527	3.48275e-22	1.29189e-19
Hrc	80.8425	-4.13982	0.327432	-9.58921	8.87624e-22	3.22925e-19
Sesn2	3335.62	-2.42221	0.149101	-9.53855	1.44849e-21	5.1703e-19
Zfp936	787.889	2.77926	0.186651	9.53252	1.53513e-21	5.37809e-19
Lamb3	115.748	-3.62663	0.277153	-9.47717	2.61278e-21	8.987e-19
Calca	630.474	-2.28026	0.135179	-9.47086	2.77555e-21	9.37639e-19
Gch1	349.439	-2.80475	0.192136	-9.3931	5.82574e-21	1.93353e-18
Myc	1050.64	2.23675	0.132589	9.3277	1.08189e-20	3.52884e-18
Fgfbp1	683.387	-2.53739	0.165536	-9.2873	1.58251e-20	5.07422e-18
Zfr2	67.9955	-3.7446	0.299403	-9.16693	4.86671e-20	1.53447e-17
Acta1	480.46	-5.04333	0.441711	-9.1538	5.49644e-20	1.70462e-17
Spry4	2189.11	2.75691	0.192457	9.12884	6.92347e-20	2.11255e-17
Chst1	820.241	-2.29889	0.142576	-9.11015	8.22665e-20	2.47035e-17
Tubb3	2468.11	-2.35442	0.14932	-9.07056	1.18409e-19	3.5001e-17
Sars	13485	-1.85706	0.0950176	-9.02	1.8809e-19	5.47428e-17
Ero1l	3703.15	-2.36264	0.151208	-9.01165	2.02985e-19	5.81829e-17
Fam196b	165.629	2.97735	0.222483	8.88766	6.2409e-19	1.76217e-16
Phyhd1	97.7612	-2.73431	0.196037	-8.84685	9.00234e-19	2.5045e-16
Pck2	2317.79	-2.72055	0.195653	-8.79388	1.44486e-18	3.96144e-16
Slc39a14	6382.32	1.78842	0.0904557	8.71605	2.88067e-18	7.78522e-16
Ndrg1	445.396	-2.74563	0.200914	-8.68845	3.67426e-18	9.79008e-16
Bdnf	100.028	-2.8339	0.213413	-8.59317	8.46012e-18	2.20983e-15
Rhbdd1	725.677	-2.07816	0.125481	-8.59226	8.52721e-18	2.20983e-15
Ubap1l	49.1721	-4.826	0.44558	-8.58656	8.96122e-18	2.29092e-15
Spry2	3213.52	2.08985	0.127249	8.56472	1.08337e-17	2.7327e-15
Tnfaip2	60.8099	-3.84992	0.334343	-8.52396	1.54185e-17	3.83799e-15
Cyb5r2	48.5643	-5.70193	0.55477	-8.47546	2.34147e-17	5.75272e-15
Tnfsf11	386.56	2.59304	0.189841	8.39145	4.80199e-17	1.16467e-14
Smarca5.ps	220.634	2.28346	0.153364	8.36871	5.82502e-17	1.39491e-14
Adgra3	110.979	-3.2877	0.273617	-8.36097	6.22027e-17	1.47094e-14
Jak2	570.576	-2.44875	0.175463	-8.25676	1.49681e-16	3.49587e-14
Btbd19	417.112	2.67904	0.203512	8.25033	1.57958e-16	3.64421e-14
Lamc2	567.134	-2.91787	0.233381	-8.21776	2.07333e-16	4.72569e-14
Ankrd34a	172.516	2.8703	0.228239	8.19446	2.51721e-16	5.66911e-14
Cdh3	1114.48	-2.26793	0.154917	-8.18461	2.73191e-16	6.08027e-14
Serpinf1	54.5668	-3.89717	0.357124	-8.11251	4.95842e-16	1.09074e-13
Cnn1	1013.85	-2.06499	0.132309	-8.04924	8.33084e-16	1.81153e-13
Greb1l	2014.65	-2.57642	0.196521	-8.02167	1.0432e-15	2.24265e-13
En2	79.6965	3.00711	0.253166	7.92806	2.22594e-15	4.73149e-13
Aph1c	66.2688	-2.91504	0.243217	-7.87378	3.44091e-15	7.23279e-13
Tmem106c	681.977	-1.92313	0.117455	-7.85943	3.85879e-15	8.02204e-13
Sez6	731.556	-2.64592	0.209618	-7.852	4.09467e-15	8.41989e-13
Calcrl	43.7454	-3.47669	0.318833	-7.76799	7.97392e-15	1.62205e-12
Apobec1	176.226	-2.54184	0.198619	-7.76282	8.30596e-15	1.67162e-12
Adm2	60.633	-6.72926	0.740007	-7.74217	9.77327e-15	1.94622e-12
Clic5	120.587	-3.40309	0.312418	-7.69189	1.44975e-14	2.85691e-12
Fosl2	283.306	-2.95472	0.25495	-7.66706	1.75981e-14	3.43217e-12
Actc1	242.615	-3.84963	0.371915	-7.66203	1.83015e-14	3.53293e-12
Slc45a1	312.265	-2.89389	0.247457	-7.65339	1.95746e-14	3.74054e-12
Gjb5	170.312	-3.54151	0.332207	-7.65039	2.00366e-14	3.79052e-12
Prss23	380.681	-3.54827	0.333688	-7.63671	2.22851e-14	4.17415e-12
Epas1	441.247	2.60609	0.212053	7.57402	3.61849e-14	6.71124e-12
Lgi2	192.677	-2.28428	0.169704	-7.56776	3.79707e-14	6.97408e-12
Spred3	1229.59	2.21341	0.161595	7.50897	5.95946e-14	1.08405e-11
X1700003F12Rik	61.7154	-4.61827	0.483554	-7.48266	7.28312e-14	1.31221e-11
Etv4	1433.24	1.93082	0.12457	7.47223	7.88475e-14	1.40721e-11
Cyp26a1	118.362	-4.03422	0.410231	-7.39637	1.39953e-13	2.47442e-11
Mroh1	1853.27	-1.97671	0.13208	-7.39488	1.41534e-13	2.4792e-11
Hspb6	169.124	-2.81423	0.249124	-7.28243	3.27853e-13	5.69021e-11
Slc2a12	61.0929	-2.74351	0.240957	-7.23577	4.62906e-13	7.96115e-11
Angptl2	189.457	-2.64074	0.228278	-7.18746	6.60089e-13	1.12501e-10
Mfge8	1067.92	-2.3159	0.183299	-7.17896	7.02418e-13	1.18646e-10
Grb10	12840.8	-1.9731	0.135888	-7.16108	8.00424e-13	1.34004e-10
Rpl10l	330.512	2.57927	0.220829	7.15156	8.58002e-13	1.42383e-10
Tgm1	502.432	-3.36781	0.332912	-7.11243	1.14019e-12	1.87566e-10
Cntnap3	39.2251	-4.6089	0.50833	-7.09951	1.25196e-12	2.04178e-10
Zmynd10	106.86	-3.55483	0.360412	-7.08863	1.35445e-12	2.19003e-10
Dpf1	366.731	1.65788	0.0933793	7.04529	1.85075e-12	2.96716e-10
Zfp600	1593.41	2.28127	0.183445	6.98448	2.85916e-12	4.54535e-10
Ano10	711.663	-1.65133	0.0938766	-6.93814	3.97293e-12	6.26332e-10
Prkar1b	98.9366	-2.34021	0.194128	-6.90374	5.06494e-12	7.91889e-10
Vwa5a	556.819	-2.58329	0.229714	-6.89245	5.48414e-12	8.50402e-10
Igtp	108.923	-2.49388	0.217242	-6.87659	6.13031e-12	9.42871e-10
Otub2	613.93	-1.97336	0.142605	-6.82556	8.75824e-12	1.3362e-09
Cd55	204.596	-2.40583	0.206118	-6.82054	9.07013e-12	1.37271e-09
Osbpl6	170.669	-2.35139	0.198952	-6.79254	1.10174e-11	1.65418e-09
Gulo	183.422	-2.2304	0.181541	-6.77756	1.22223e-11	1.82064e-09
Smim14	537.979	-1.79703	0.117744	-6.76919	1.29509e-11	1.9141e-09
Itgb5	1776.88	-1.94023	0.139621	-6.73412	1.64924e-11	2.41863e-09
Has3	238.676	2.05052	0.156215	6.72488	1.75741e-11	2.55744e-09
Pla1a	72.4851	-2.91556	0.285594	-6.70728	1.98279e-11	2.86339e-09
Ppp1r16b	221.976	-2.36232	0.203419	-6.69711	2.12586e-11	3.04674e-09
Tagln2	4057.9	-1.69758	0.104657	-6.66542	2.63902e-11	3.75375e-09
Mctp2	218.004	-2.4754	0.222531	-6.63011	3.35438e-11	4.73568e-09
LOC106740	392.366	-1.96283	0.145985	-6.59538	4.2416e-11	5.94389e-09
Mbnl2	1235.44	-1.88721	0.134701	-6.58656	4.50123e-11	6.26135e-09
AA388235	100.226	2.28997	0.196741	6.55667	5.50219e-11	7.59784e-09
Pla2r1	150.269	-2.2712	0.193993	-6.5528	5.64665e-11	7.74083e-09
Sep.04	150.197	-3.00234	0.305751	-6.54891	5.79594e-11	7.88832e-09
X2210408I21Rik	228.646	1.98274	0.150112	6.54669	5.88266e-11	7.94916e-09
B2m	1171.58	-2.022	0.156385	-6.53514	6.35521e-11	8.5268e-09
Nefh	666.396	1.58041	0.0893092	6.49893	8.08952e-11	1.07773e-08
Ppl	569.062	-2.27127	0.195645	-6.49786	8.14714e-11	1.07782e-08
Padi2	146.7	-2.68053	0.258822	-6.49302	8.41329e-11	1.1053e-08
Coro2a	484.53	-2.44036	0.222174	-6.48306	8.98809e-11	1.17267e-08
Panct2	115.563	-3.56902	0.396334	-6.48196	9.05397e-11	1.17317e-08
Fbln5	42.2457	-3.82813	0.437301	-6.46723	9.98138e-11	1.28454e-08
C2	68.241	-2.86899	0.289898	-6.44709	1.14021e-10	1.45747e-08
Fgfr3	157.572	-2.65534	0.258072	-6.41425	1.41516e-10	1.79677e-08
Srrm4os	47.066	-2.85175	0.289255	-6.40179	1.5357e-10	1.93682e-08
Atp1b1	4739.55	-2.05243	0.164927	-6.3812	1.75703e-10	2.20129e-08
Stc2	757.235	-2.2928	0.203665	-6.34766	2.1861e-10	2.72084e-08
Pqlc3	315.782	-1.94453	0.14914	-6.33321	2.40119e-10	2.94972e-08
Cd59a	144.077	-2.35716	0.21427	-6.3339	2.39041e-10	2.94972e-08
Serpinh1	3930.14	-1.92469	0.146208	-6.32449	2.54073e-10	3.10101e-08
Myl9	833.055	-2.2995	0.20565	-6.31902	2.63233e-10	3.1922e-08
X1810041L15Rik	324.017	-2.05776	0.167766	-6.30498	2.88235e-10	3.47314e-08
Iah1	604.126	-1.67898	0.107978	-6.28814	3.21295e-10	3.847e-08
Lepr	29.0476	-3.51054	0.399523	-6.28385	3.30283e-10	3.92975e-08
Lrrc48	110.021	-2.15702	0.18437	-6.27554	3.48429e-10	4.11974e-08
Ddit4	3195.99	-3.19906	0.350529	-6.27353	3.52944e-10	4.14721e-08
Gm5535	0.390606	-30.839	4.76161	-6.26657	3.69076e-10	4.30999e-08
Phf10	4777.61	-1.56126	0.0896279	-6.26207	3.7989e-10	4.40905e-08
Tmem229a	210.578	2.1775	0.188392	6.25023	4.09837e-10	4.72761e-08
Fkbp1b	97.2839	-2.38596	0.222183	-6.23791	4.43469e-10	5.08458e-08
Dhrs3	64.9358	-4.7646	0.60393	-6.2335	4.5613e-10	5.19823e-08
Pdgfrb	153.418	-2.26252	0.202903	-6.22228	4.8997e-10	5.55045e-08
Pde1b	691.054	-1.62078	0.100612	-6.17003	6.82775e-10	7.68853e-08
H2.T9	81.3784	-2.80517	0.293116	-6.15854	7.34195e-10	8.21864e-08
Irx3	148.245	-2.84675	0.299971	-6.15642	7.44084e-10	8.28034e-08
Stat5a	114.547	-2.45026	0.235771	-6.15115	7.69232e-10	8.51014e-08
Anxa2	925.276	-2.15935	0.188788	-6.14102	8.19932e-10	9.0183e-08
Lrrc32	29.7062	-3.94591	0.480843	-6.12655	8.98043e-10	9.82033e-08
Synpo2l	163.881	-2.76891	0.29102	-6.07832	1.21451e-09	1.32046e-07
Cth	2613.53	-2.11673	0.18378	-6.07647	1.22858e-09	1.32813e-07
Pknox2	325.021	-2.13498	0.186896	-6.0728	1.25698e-09	1.35111e-07
Afap1	662.657	-1.95479	0.157537	-6.06078	1.35463e-09	1.44785e-07
Nfatc4	1428.49	-1.8335	0.137551	-6.05954	1.36508e-09	1.45081e-07
Atp2b4	141.395	-2.21947	0.201837	-6.04187	1.52339e-09	1.61003e-07
Fam110c	33.8005	-3.42225	0.401529	-6.03258	1.61363e-09	1.69593e-07
Anxa5	335.799	-2.30659	0.216856	-6.02514	1.68967e-09	1.76603e-07
Mmp11	534.556	-1.72892	0.121429	-6.0028	1.93941e-09	2.01592e-07
Trpm4	535.899	-1.70824	0.118061	-5.99888	1.98686e-09	2.05396e-07
Nmnat2	501.732	-1.75268	0.125603	-5.99254	2.06594e-09	2.12411e-07
Spp1	2596.8	-2.10773	0.185243	-5.97988	2.23298e-09	2.28344e-07
Pld2	203.937	-1.82505	0.138573	-5.9539	2.61819e-09	2.66296e-07
Cntd1	277.625	-1.83226	0.140179	-5.93712	2.90069e-09	2.9345e-07
Gm14139	400.39	2.02559	0.173082	5.92543	3.11482e-09	3.13437e-07
Krt18	2439.87	-2.1785	0.199815	-5.89794	3.68059e-09	3.6841e-07
Sft2d2	2252.88	-1.84568	0.143639	-5.88755	3.91965e-09	3.90274e-07
C77370	996.373	2.29938	0.221065	5.8778	4.15753e-09	4.11791e-07
Gng8	20.6627	-3.70201	0.461094	-5.85999	4.6289e-09	4.56091e-07
Adgrg1	409.665	-1.56355	0.0964446	-5.8432	5.12061e-09	5.01926e-07
Ccdc116	103.722	2.25449	0.214831	5.8394	5.23898e-09	5.10882e-07
Mrpl20	1436.41	1.57965	0.0993226	5.836	5.34675e-09	5.18717e-07
Fgfbp3	289.834	-1.97014	0.16651	-5.82634	5.66576e-09	5.46862e-07
Hpn	311.308	-1.8811	0.15129	-5.82392	5.74842e-09	5.52024e-07
Tmtc4	727.608	-1.87259	0.150356	-5.80348	6.49536e-09	6.20602e-07
Pcdhgc3	750.731	-1.79486	0.137254	-5.79117	6.98969e-09	6.64478e-07
Fam160a1	84.9156	-2.53409	0.265371	-5.78093	7.42896e-09	6.99277e-07
Oas3	238.41	-1.83765	0.1449	-5.78091	7.42968e-09	6.99277e-07
Col3a1	36.8308	4.10521	0.537531	5.77681	7.61322e-09	7.13004e-07
Tmem8b	237.187	-1.72901	0.12683	-5.74799	9.03125e-09	8.41641e-07
Fnd3c2	0.235195	28.2776	4.74826	5.74476	9.20504e-09	8.53632e-07
Tns1	215.375	2.21246	0.211094	5.74369	9.26354e-09	8.54866e-07
Vasn	399.968	-1.65358	0.113919	-5.73724	9.62322e-09	8.83748e-07
Bbc3	905.179	-1.79171	0.1385	-5.71629	1.08873e-08	9.95002e-07
Aph1b	115.257	-1.97613	0.171154	-5.70326	1.17536e-08	1.06901e-06
Col2a1	938.04	-2.1511	0.202555	-5.68289	1.32439e-08	1.1988e-06
Slc39a8	1211.46	-2.24215	0.218904	-5.6744	1.39174e-08	1.24999e-06
Tlr2	219.809	-2.25306	0.220839	-5.6741	1.39416e-08	1.24999e-06
Tjp3	688.145	-2.19105	0.21097	-5.64559	1.64619e-08	1.46899e-06
Gars	17063	-1.44595	0.0794781	-5.61095	2.01224e-08	1.78721e-06
Pdzd2	700.475	-2.25969	0.22462	-5.6081	2.04555e-08	1.8083e-06
Hpdl	195.216	1.77665	0.138951	5.58936	2.27914e-08	2.00543e-06
Tchh	50.7773	2.50102	0.269781	5.56382	2.63931e-08	2.31159e-06
Hsd17b1	16.7496	-4.59587	0.646525	-5.56184	2.66939e-08	2.31649e-06
Krt19	545.286	-2.33099	0.239284	-5.56237	2.66134e-08	2.31649e-06
Gdf15	30.4217	-5.49481	0.808604	-5.55873	2.7175e-08	2.34747e-06
Pik3ip1	252.908	-1.99819	0.179685	-5.55518	2.77328e-08	2.38477e-06
Ptprt	188.58	-1.91326	0.165427	-5.52063	3.37778e-08	2.89144e-06
Plekhh3	288.243	-1.91815	0.166546	-5.51291	3.52951e-08	3.00772e-06
Gsn	297.363	-2.16947	0.212602	-5.50075	3.78189e-08	3.20833e-06
Rras	930.184	-1.6047	0.110013	-5.49665	3.87073e-08	3.26904e-06
Trp53cor1	50.8634	-5.89207	0.890542	-5.49336	3.94347e-08	3.31567e-06
Unc13d	43.7493	-2.69566	0.308745	-5.4921	3.97172e-08	3.32465e-06
Mars	6570.17	-1.62972	0.114706	-5.48989	4.02178e-08	3.35172e-06
Tmcc3	547.799	-2.13494	0.207096	-5.48025	4.2473e-08	3.52414e-06
Adgra2	2899.37	-1.59039	0.107772	-5.47821	4.29658e-08	3.54946e-06
Ddit3	645.213	-2.3702	0.250704	-5.4654	4.61867e-08	3.79896e-06
Myl3	30.0032	-3.453	0.449212	-5.46066	4.74357e-08	3.8848e-06
Col5a3	125.882	-2.2166	0.223363	-5.44676	5.12964e-08	4.18287e-06
D1Pas1	408.368	1.97749	0.179753	5.43796	5.38947e-08	4.37588e-06
Muc4	0.632132	20.4242	3.59023	5.41028	6.29254e-08	5.08728e-06
Gm2381	548.223	2.00949	0.18773	5.37736	7.55857e-08	6.08481e-06
Hhip	94.8859	-3.38372	0.443634	-5.37317	7.73662e-08	6.20176e-06
Mfsd6	199.478	-1.87292	0.162751	-5.36352	8.1616e-08	6.51481e-06
Krt17	266.729	-2.92393	0.358829	-5.36168	8.24493e-08	6.55368e-06
Pdgfb	282.654	-2.23577	0.23092	-5.35152	8.72184e-08	6.90375e-06
Cyp2b23	29.4696	3.4226	0.453235	5.34512	9.03588e-08	7.12253e-06
Wnt9a	175.698	-2.1539	0.21607	-5.34042	9.27289e-08	7.27902e-06
Lrrc16b	242.101	-1.62874	0.117795	-5.33758	9.41933e-08	7.36342e-06
Epha2	2207.48	2.18165	0.222477	5.31133	1.0883e-07	8.47259e-06
Fbxl2	153.725	-1.81485	0.153558	-5.30646	1.11776e-07	8.66631e-06
Myo1e	1279.23	-1.69316	0.13132	-5.2784	1.30318e-07	1.00627e-05
Man1c1	278.48	-1.74887	0.142126	-5.26904	1.37138e-07	1.05463e-05
Ptpru	525.223	-1.55835	0.106053	-5.2648	1.40343e-07	1.0749e-05
Rerg	118.186	2.049	0.199853	5.24889	1.53019e-07	1.16726e-05
Cnpy1	80.1123	3.39054	0.4562	5.24011	1.60485e-07	1.2193e-05
Thnsl2	137.483	-1.69465	0.132633	-5.2374	1.62858e-07	1.23238e-05
Thbs1	2208.04	-3.31297	0.442089	-5.23193	1.67752e-07	1.26436e-05
Gpr171	1.40765	25.812	4.74489	5.22921	1.70232e-07	1.27796e-05
Prr5l	513.33	-1.75873	0.145761	-5.2053	1.93681e-07	1.44825e-05
A630089N07Rik	100.609	2.44489	0.277765	5.20184	1.9733e-07	1.46972e-05
Gm10324	371.423	2.20592	0.232412	5.18873	2.11734e-07	1.57081e-05
Aif1	0.358207	25.789	4.77831	5.18782	2.12767e-07	1.57231e-05
Tagln	2690.49	-2.4168	0.273295	-5.18415	2.17008e-07	1.59742e-05
Rxrg	244.649	2.09562	0.21167	5.17609	2.26585e-07	1.66145e-05
Prmt6	1308.37	1.68971	0.133405	5.17007	2.34009e-07	1.70926e-05
Atp1a2	25.8672	-3.01558	0.390249	-5.16487	2.40609e-07	1.75071e-05
Nars	13330.3	-1.73494	0.142402	-5.16101	2.45619e-07	1.78032e-05
A430105I19Rik	35.854	2.80218	0.349389	5.15809	2.49478e-07	1.79494e-05
Slc4a11	292.111	-1.89353	0.173231	-5.15805	2.49534e-07	1.79494e-05
Slc22a3	107.351	-3.56501	0.497364	-5.15722	2.50641e-07	1.79607e-05
Sfn	1448.16	-2.09696	0.213269	-5.14356	2.69581e-07	1.92451e-05
Slc2a1	27668.3	-1.58648	0.114553	-5.11969	3.06042e-07	2.17658e-05
Nr0b1	1175.3	2.15921	0.226484	5.11829	3.08313e-07	2.18452e-05
Car12	307.358	-1.97617	0.191058	-5.10927	3.23411e-07	2.28294e-05
Rab15	1171.26	-1.69594	0.136434	-5.10095	3.37948e-07	2.37669e-05
Lef1	1823.27	1.5681	0.111495	5.09527	3.48251e-07	2.44008e-05
Cox6a2	9.21535	-6.90723	1.16322	-5.07835	3.80721e-07	2.65774e-05
Zfp566	522.24	1.61789	0.121735	5.07567	3.86131e-07	2.6856e-05
Ccnd2	438.843	-2.02455	0.201933	-5.07372	3.90123e-07	2.70343e-05
Cspg5	86.936	-2.73979	0.343183	-5.06956	3.98728e-07	2.75297e-05
Rex2	2335.32	1.90456	0.178563	5.06576	4.0678e-07	2.79835e-05
Cacng3	8.27828	-6.91343	1.17026	-5.0531	4.34698e-07	2.97957e-05
N4bp2l1	43.626	-2.30536	0.258806	-5.04377	4.56451e-07	3.11738e-05
Mgarp	189.071	-1.81033	0.160733	-5.04146	4.62001e-07	3.14393e-05
Trmt12	218.952	1.82791	0.164805	5.02359	5.07138e-07	3.43872e-05
Bcat1	5310.76	-1.59362	0.118227	-5.02102	5.13983e-07	3.47269e-05
Sez6l2	279.252	-1.63967	0.127542	-5.01536	5.29351e-07	3.5638e-05
Arsg	109.29	-1.91758	0.183385	-5.00359	5.6271e-07	3.77494e-05
Adssl1	195.949	-1.99148	0.198624	-4.99173	5.98409e-07	4.00025e-05
C3ar1	0.438748	-24.6069	4.74499	-4.97513	6.52039e-07	4.3434e-05
Gm15023	0.388609	24.5734	4.74233	4.97085	6.66597e-07	4.4248e-05
Utf1	8535.99	1.34574	0.0695684	4.96985	6.70066e-07	4.43227e-05
Map2k6	267.623	-1.67059	0.135427	-4.95167	7.35782e-07	4.85001e-05
Gadd45a	934.58	-1.82774	0.167568	-4.93972	7.82337e-07	5.13897e-05
Gm13251	840.604	2.04453	0.211661	4.93492	8.01843e-07	5.24888e-05
Cd200r2	0.44326	-23.4896	4.57161	-4.9194	8.68077e-07	5.66286e-05
Prpf3	4770.6	1.32899	0.067137	4.90024	9.57202e-07	6.2228e-05
Pygl	161.93	-2.23672	0.252748	-4.89311	9.92563e-07	6.43059e-05
Csrp3	0.403503	24.2996	4.76361	4.89117	1.00237e-06	6.47194e-05
Lmod1	109.113	-2.10991	0.227143	-4.88641	1.0269e-06	6.6078e-05
Slc22a18	45.2745	-2.84884	0.37959	-4.87064	1.11239e-06	7.13365e-05
Elovl7	235.767	-1.73669	0.151734	-4.85517	1.20281e-06	7.68743e-05
Sox15	95.1581	-2.28149	0.264008	-4.85398	1.21008e-06	7.70786e-05
Siah2	146.464	-2.08039	0.223008	-4.84465	1.26834e-06	8.05181e-05
Aldoc	754.86	-1.59679	0.123287	-4.84064	1.29422e-06	8.18864e-05
Llgl2	1477.97	-1.69593	0.144413	-4.81903	1.44255e-06	9.09672e-05
Fa2h	16.1721	-3.77642	0.576582	-4.8153	1.46975e-06	9.23748e-05
Gm11554	0.280632	23.9637	4.77158	4.81261	1.48974e-06	9.33206e-05
AU015836	213.895	-2.4657	0.306281	-4.78548	1.70577e-06	0.000106501
Krt8	3291.49	-2.12066	0.234627	-4.77634	1.78519e-06	0.000111093
Nudt16	90.5146	-1.89669	0.187762	-4.77567	1.79108e-06	0.000111094
Chd5	411.287	-1.74467	0.15609	-4.77078	1.83517e-06	0.000113457
Abcg1	553.743	-1.7867	0.164959	-4.76906	1.8509e-06	0.000114056
Zeb2os	23.9775	-4.12676	0.656689	-4.76141	1.92247e-06	0.000118082
Pcdh8	40.6484	2.43087	0.300869	4.7558	1.97659e-06	0.000121013
Muc13	0.539577	-16.5824	3.2778	-4.75392	1.99511e-06	0.000121753
Clca3b	117.724	2.44946	0.304943	4.75322	2.00201e-06	0.000121782
Paqr9	18.2313	3.3285	0.490284	4.74929	2.0413e-06	0.000123773
Elmo3	290.551	-1.61888	0.130433	-4.7448	2.08712e-06	0.000126148
Kcnab2	56.9819	-2.02418	0.216005	-4.74149	2.12157e-06	0.000127821
Mrc1	66.8007	2.40665	0.29694	4.73716	2.16733e-06	0.000130163
Zfp719	533.356	1.78162	0.165356	4.72686	2.28015e-06	0.000136506
Fgf21	14.6564	-6.40071	1.14514	-4.7162	2.40288e-06	0.000142949
Klhl6	0.307139	-23.479	4.76614	-4.71639	2.40061e-06	0.000142949
Nfil3	261.569	-1.72451	0.153899	-4.70766	2.50574e-06	0.000148601
Gm13051	1951.57	1.81826	0.174171	4.69805	2.62653e-06	0.000155277
Olfr340	0.2614	23.3238	4.76614	4.68383	2.81565e-06	0.000165939
Podn	89.7847	-2.34283	0.286941	-4.6798	2.87158e-06	0.00016871
Tcstv1	0.25172	23.2916	4.76615	4.67706	2.91019e-06	0.000170449
Tbx15	81.2178	1.99192	0.2122	4.67447	2.94708e-06	0.000172077
Gm13238	30.7826	2.56316	0.335324	4.66162	3.13723e-06	0.000182616
Rnase4	76.3074	-2.44888	0.31258	-4.63523	3.5654e-06	0.000206902
Cass4	285.279	1.95221	0.205704	4.62904	3.67365e-06	0.000212532
Dppa2	1272.73	1.86225	0.186304	4.6282	3.68859e-06	0.000212746
Emp1	239.822	-1.84283	0.182315	-4.6229	3.78416e-06	0.000217595
Stom	575.205	-1.49227	0.106628	-4.61665	3.89984e-06	0.000223567
Zfp386	582.145	1.66758	0.145144	4.59942	4.23665e-06	0.000242142
Nle1	1756.33	1.33362	0.0729783	4.57154	4.84146e-06	0.000275876
Cd82	32.5991	-2.58138	0.34598	-4.57073	4.86039e-06	0.000276123
Mapk13	328.884	-1.64776	0.14181	-4.56782	4.92814e-06	0.000279133
Nlrx1	41.2342	-2.11431	0.244162	-4.56382	5.02317e-06	0.000283667
Rnf43	94.931	-1.91654	0.200886	-4.56247	5.0556e-06	0.000284648
X2310015D24Rik	0.285076	-22.7134	4.77083	-4.55128	5.33207e-06	0.000298486
Creb3l2	235.871	-2.0175	0.223566	-4.55125	5.33293e-06	0.000298486
Mir8108	0.248254	-22.6955	4.77138	-4.54701	5.44148e-06	0.000303663
Gpr132	7.38715	-6.37596	1.18481	-4.53739	5.69554e-06	0.000316907
Gpatch3	430.681	1.64379	0.142004	4.53364	5.7976e-06	0.000321639
Phgdh	10045.1	-1.35293	0.0779484	-4.52773	5.96212e-06	0.000329242
Slc1a5	2131.41	-1.5437	0.120095	-4.52728	5.97491e-06	0.000329242
Ttc39aos1	63.2109	-2.3868	0.306351	-4.52685	5.98686e-06	0.000329242
Cphx2	21.8689	-22.5271	4.75816	-4.52426	6.06069e-06	0.000332337
Gnmt	63.1428	-2.15419	0.255694	-4.51397	6.3624e-06	0.000347872
Thy1	1328.49	-2.00272	0.222454	-4.50753	6.55874e-06	0.000357574
Ero1lb	82.1952	-1.77317	0.171664	-4.50399	6.66882e-06	0.000362531
Wwtr1	1705.74	-1.72852	0.162004	-4.49692	6.89439e-06	0.000373719
Tacstd2	98.0187	-2.60881	0.358341	-4.4896	7.13566e-06	0.000385692
Olfr1393	0.417693	-22.1942	4.72869	-4.48204	7.39335e-06	0.000398482
Hcn1	42.4646	2.50665	0.33695	4.47144	7.76943e-06	0.000417562
Gpr137b	606.143	-1.42244	0.0946855	-4.46153	8.13754e-06	0.000436108
Sema3c	1001.11	-2.06359	0.238656	-4.45657	8.32835e-06	0.000445073
Klhl26	538.204	-1.63978	0.143834	-4.44808	8.66402e-06	0.000461707
Slc7a1	1985.63	-1.85198	0.191907	-4.43954	9.01497e-06	0.00047906
Slc2a3	34913.2	-1.54941	0.123944	-4.43276	9.30353e-06	0.000493009
Aldh1b1	200.206	-1.81256	0.183748	-4.42217	9.77149e-06	0.000516361
Rgma	345.163	-2.41098	0.319201	-4.42035	9.85393e-06	0.000519266
Nop2	5961.44	1.38929	0.0880887	4.41932	9.9013e-06	0.000520314
Fbxo36	80.4152	-2.0722	0.243308	-4.40675	1.04934e-05	0.000549902
Abat	209.285	-1.58053	0.131976	-4.39876	1.08873e-05	0.000568968
Pltp	1797.2	-1.57303	0.130725	-4.38347	1.16803e-05	0.000608725
Cxcl16	378.155	-1.71468	0.163125	-4.38117	1.18045e-05	0.000613511
Krt7	105.944	-1.98399	0.22481	-4.37699	1.20328e-05	0.000623664
Tgfbr3	190.563	-1.78145	0.17926	-4.35934	1.30455e-05	0.000674302
Trp53	5764.29	1.44229	0.101495	4.35776	1.31401e-05	0.00067734
Abca7	368.051	-1.62173	0.142902	-4.35076	1.35665e-05	0.000697421
Nrbp2	365.686	-1.75068	0.172595	-4.34939	1.36517e-05	0.000699449
Phox2a	192.023	-1.81951	0.18844	-4.34894	1.36799e-05	0.000699449
Gm3417	24.5495	2.32531	0.304862	4.34724	1.37859e-05	0.000701079
Gm3448	24.5495	2.32531	0.304862	4.34724	1.37859e-05	0.000701079
Parvb	1367.72	-1.77151	0.177578	-4.3446	1.39529e-05	0.000707671
Ddx3y	1489.17	1.66926	0.154077	4.34366	1.4013e-05	0.000708817
Patl2	325.378	-1.93363	0.215065	-4.34117	1.41728e-05	0.000714991
Bcor	2409.38	1.70658	0.16308	4.33269	1.47298e-05	0.000741112
Ets1	325.619	-2.15151	0.265872	-4.33108	1.48383e-05	0.000744592
Lrrc8e	32.0868	-2.44059	0.333173	-4.32386	1.5332e-05	0.000767328
Hoxd3	0.319612	21.5065	4.75219	4.31516	1.59484e-05	0.000796072
Rhobtb1	206.916	-1.87328	0.202552	-4.3114	1.62227e-05	0.000807637
Gareml	192.238	1.75308	0.175255	4.29707	1.73069e-05	0.000859348
Gas7	173.162	-1.78003	0.181695	-4.29309	1.76205e-05	0.000872632
X2210011C24Rik	55.6754	-3.27583	0.530286	-4.2917	1.77308e-05	0.000874084
Rnf225	54.4811	2.18023	0.275013	4.29156	1.77423e-05	0.000874084
Hexb	1155.79	-1.5722	0.133588	-4.28332	1.84126e-05	0.000904752
Eif4ebp1	4679.16	-1.5341	0.125074	-4.27025	1.95257e-05	0.000956964
Ddx20	3072.12	1.43496	0.10194	4.26681	1.98288e-05	0.000969307
Npas4	15.8599	-4.38702	0.7942	-4.26469	2.00179e-05	0.000976029
Arl9	0.40121	17.8929	3.98145	4.24291	2.20639e-05	0.00107233
Cldn3	710.32	-1.94349	0.222391	-4.24248	2.21065e-05	0.00107233
Hspb2	73.922	-2.41204	0.335641	-4.207	2.58784e-05	0.00125209
Gm10640	0.150044	-20.9021	4.76103	-4.1802	2.91247e-05	0.00140556
Coasy	749.114	-1.41271	0.0988253	-4.17614	2.96493e-05	0.00142724
Zbtb2	996.216	1.40754	0.0976378	4.17402	2.99276e-05	0.00143698
Tcte3	19.8176	2.73468	0.417622	4.15369	3.2715e-05	0.00156684
S100a11	850.6	-1.84914	0.204562	-4.15101	3.31014e-05	0.00158134
Nop58	13709.3	1.4736	0.114163	4.14843	3.34758e-05	0.0015952
Ccdc96	47.6049	2.03286	0.249164	4.14529	3.39382e-05	0.00160511
Dio1	0.145904	20.7359	4.76104	4.1453	3.39375e-05	0.00160511
Fam187a	0.145904	20.7359	4.76104	4.1453	3.39375e-05	0.00160511
Hrh4	0.304783	20.5988	4.73276	4.14108	3.45669e-05	0.00163076
Pthlh	0.41445	17.3876	3.9599	4.13839	3.4975e-05	0.00164591
H2.K2	89.3514	-2.27466	0.308292	-4.1346	3.5557e-05	0.00166915
Cyp11b1	0.138862	20.6628	4.76104	4.12995	3.6285e-05	0.00169911
C730036E19Rik	0.154814	20.6309	4.76107	4.12321	3.73633e-05	0.00173245
Capn13	0.154814	20.6309	4.76107	4.12321	3.73633e-05	0.00173245
Dnajb8	0.154814	20.6309	4.76107	4.12321	3.73633e-05	0.00173245
Grxcr2	0.154814	20.6309	4.76107	4.12321	3.73633e-05	0.00173245
Slc19a3	42.0548	-2.02493	0.248688	-4.12135	3.76657e-05	0.0017422
Gm13242	3482.21	1.786	0.190858	4.11827	3.8172e-05	0.00176131
L1td1	14343.6	1.73279	0.178196	4.11226	3.91806e-05	0.00180345
Insl6	168.166	-1.74819	0.182005	-4.11082	3.94251e-05	0.0018103
Rpl39l	152.391	1.85387	0.20814	4.10238	4.08926e-05	0.00187314
Iqsec2	321.528	-1.60829	0.14832	-4.10117	4.11066e-05	0.00187839
Nudt7	71.6558	-1.93133	0.227369	-4.09611	4.20143e-05	0.00191525
X1500017E21Rik	0.206418	20.4835	4.75979	4.09336	4.25169e-05	0.00192581
X9430078K24Rik	0.395853	17.3725	3.99923	4.09393	4.24126e-05	0.00192581
Cryab	119.797	-2.85554	0.453329	-4.09315	4.2555e-05	0.00192581
Foxe3	0.305905	20.5555	4.77824	4.09262	4.26533e-05	0.00192581
Rian	2230.76	2.07216	0.262133	4.09015	4.31098e-05	0.00194179
Plxnd1	138.358	-1.79435	0.194361	-4.08699	4.37e-05	0.0019637
Prex1	729.279	-1.5949	0.145867	-4.07836	4.53549e-05	0.00202364
A530013C23Rik	0.179976	-20.4184	4.76104	-4.07861	4.53066e-05	0.00202364
Hcst	0.179976	-20.4184	4.76104	-4.07861	4.53066e-05	0.00202364
Morc2a	4389.24	1.31939	0.0783723	4.0753	4.59549e-05	0.00204559
Plekhm2	503.324	-1.49701	0.122251	-4.06549	4.79313e-05	0.00212856
Grm6	22.0698	4.91774	0.969129	4.04254	5.28753e-05	0.00234261
Ndufa4l2	107.678	-3.26374	0.560733	-4.03711	5.41149e-05	0.00239193
Dzank1	111.515	1.83568	0.207221	4.03282	5.51118e-05	0.00243031
Pdss1	532.562	1.45467	0.113021	4.02285	5.74994e-05	0.0025297
Olfml2a	45.086	-2.56003	0.388132	-4.01933	5.83645e-05	0.00256181
Polr1b	3334.74	1.33553	0.0835207	4.0173	5.88677e-05	0.00257792
Btla	19.6639	4.72346	0.928362	4.01079	6.05169e-05	0.00264402
Nkd1	191.281	-1.56917	0.142052	-4.00674	6.15611e-05	0.00268344
Me3	9.52675	-5.52759	1.13085	-4.00372	6.23548e-05	0.00271179
Zfp959	288.302	1.53019	0.132776	3.99314	6.52041e-05	0.0028292
Olfr875	0.246869	20.0447	4.78482	3.98024	6.88463e-05	0.0029804
Gbx2	495.604	1.77831	0.19612	3.96855	7.23123e-05	0.0031233
Ctgf	1452.1	-1.70097	0.176774	-3.96536	7.32857e-05	0.00315813
Wnt7b	132.049	-2.39568	0.352864	-3.95528	7.64434e-05	0.00328672
Tmem42	77.9248	1.8821	0.224129	3.93568	8.29626e-05	0.00355893
Taf1a	479.621	1.46168	0.117508	3.92889	8.53401e-05	0.00365263
Fhdc1	150.072	-1.64743	0.164947	-3.92506	8.67085e-05	0.00370283
Dsp	1182.06	-2.41511	0.36077	-3.92248	8.76429e-05	0.0037343
Cdkn1c	948.164	-1.57069	0.14562	-3.91907	8.88909e-05	0.00377896
Ubash3b	84.4363	-1.75449	0.192652	-3.91631	8.99137e-05	0.00381387
Pla2g2e	4.0242	-5.7985	1.22947	-3.90291	9.50435e-05	0.00402245
Rhbg	54.9381	-2.19671	0.306819	-3.90036	9.60512e-05	0.00404698
Tex16	16.1983	2.62534	0.416684	3.90065	9.59331e-05	0.00404698
Ndp	20.875	2.70358	0.437558	3.89337	9.8859e-05	0.00415603
Baiap2l1	426.639	-1.46589	0.119879	-3.88635	0.000101761	0.00426854
Fbxo32	235.143	-1.8227	0.211766	-3.88493	0.000102361	0.00428422
Tgm2	137.302	-1.78759	0.203107	-3.87769	0.000105453	0.00440387
Adm	65.715	-2.28945	0.332758	-3.87505	0.000106604	0.00444216
Mlycd	249.214	-1.61951	0.16032	-3.86424	0.000111434	0.00463322
Lipg	323.163	-1.82543	0.213755	-3.86157	0.000112661	0.00467395
Prss8	980.301	-1.58109	0.151081	-3.84619	0.000119966	0.00496429
Fbp1	36.1165	-2.21272	0.315341	-3.84575	0.000120184	0.00496429
Kctd16	17.2532	-3.71406	0.708762	-3.8293	0.000128506	0.00529646
Ptms	6855.28	-1.51539	0.134837	-3.82232	0.0001322	0.00543687
Dolk	257.504	1.45693	0.119692	3.81757	0.000134772	0.00553062
Neurod1	223.361	2.03111	0.270201	3.8161	0.000135577	0.00555162
Ccdc137	1001.81	1.38799	0.102023	3.80301	0.000142951	0.00584091
Snora7a	0.371805	-18.9935	4.73308	-3.80166	0.000143729	0.00586007
Cd3eap	864.128	1.72302	0.19022	3.80098	0.000144123	0.00586348
Lyg2	0.372125	-16.3785	4.05413	-3.79329	0.000148663	0.00603519
Gsap	140.336	-1.61324	0.161773	-3.79077	0.000150181	0.00608379
Insc	15.1561	3.36808	0.625766	3.78428	0.000154152	0.00623129
Zc3h6	172.371	-1.62686	0.165731	-3.78238	0.000155336	0.00626576
Ap3m2	127.221	-1.62916	0.166394	-3.78117	0.000156093	0.00626955
Zfp951	79.4521	1.98622	0.2608	3.78153	0.000155865	0.00626955
Gm13247	1338.75	1.75887	0.200781	3.77959	0.000157087	0.00629615
Cd38	118.863	1.89008	0.236387	3.76535	0.000166319	0.00665204
Bcl11b	137.502	1.95863	0.254811	3.76212	0.000168482	0.00672434
Scn1b	133.143	-1.91883	0.244395	-3.7596	0.000170183	0.00677793
Otud7a	78.0094	-1.85021	0.226672	-3.75082	0.000176258	0.00700515
Pkp3	189.559	-1.77885	0.208898	-3.72836	0.000192729	0.00764371
Kit	841.293	-1.58757	0.157755	-3.72457	0.000195645	0.00774312
Radil	363.34	-1.63918	0.171982	-3.71658	0.000201942	0.00797565
Slc6a11	35.1728	2.17209	0.316	3.70914	0.000207967	0.00819651
Nifk	3441.17	1.27125	0.0731446	3.70838	0.000208585	0.00820378
Sspn	16.4821	-2.64073	0.443725	-3.69763	0.00021762	0.00854136
Mgp	0.355346	18.4953	4.74751	3.68517	0.000228553	0.00895192
Nuak2	657.345	-1.53939	0.146589	-3.67959	0.000233612	0.00913114
Il20ra	97.0792	2.64614	0.447786	3.67617	0.000236764	0.00923525
Nccrp1	33.5125	-2.41658	0.386899	-3.66138	0.000250862	0.00976504
Dact3	676.307	-1.45369	0.123971	-3.65966	0.000252549	0.00981052
Pi4k2b	1781.56	-1.66459	0.181827	-3.65509	0.000257096	0.00996668
Bcl6	31.4455	-2.5634	0.428001	-3.65279	0.000259406	0.0100357
Galnt12	135.82	-1.53031	0.145325	-3.64912	0.000263142	0.0101594
Nlrc4	36.865	4.78617	1.0378	3.64828	0.000263999	0.0101718
Pdk4	105.762	-1.9697	0.265972	-3.64586	0.000266495	0.0102471
X6330416G13Rik	297.52	-1.44818	0.123074	-3.64152	0.000271029	0.0103374
Disp2	21.6235	2.32209	0.363028	3.64183	0.000270706	0.0103374
Dnajc3	2790.56	-1.36024	0.0989249	-3.64153	0.000271018	0.0103374
Ttpal	350.642	1.39445	0.108316	3.64168	0.000270866	0.0103374
Uba7	3.91889	-5.33969	1.19248	-3.63922	0.000273463	0.0104092
Hrk	236.482	-1.64341	0.176844	-3.6383	0.000274443	0.0104255
Irx5	72.1985	-2.21875	0.335331	-3.63446	0.000278562	0.0105608
Il17d	90.659	1.6702	0.184834	3.62596	0.000287895	0.0108928
Zfp457	15.5332	2.54182	0.425499	3.62357	0.000290571	0.0109721
Slc3a2	7785.27	-1.33105	0.0914426	-3.62032	0.000294239	0.0110885
Cacng6	33.1071	-2.08268	0.29921	-3.61847	0.000296355	0.011146
BC021891	56.2721	-2.09913	0.303844	-3.6174	0.000297572	0.0111475
Gm13034	45.518	2.269	0.3508	3.61744	0.000297528	0.0111475
Gm2694	41.5505	-2.138	0.314843	-3.6145	0.000300927	0.0112509
Pde11a	15.634	-3.23738	0.620525	-3.60562	0.000311403	0.0116196
Otog	12.5378	-5.03359	1.11897	-3.60473	0.00031248	0.0116368
Rassf4	199.623	-1.64685	0.179836	-3.59691	0.000322021	0.0119686
Slc17a5	344.026	-1.4336	0.120866	-3.58742	0.000333971	0.0123883
A4galt	340.322	-1.663	0.185253	-3.57887	0.000345089	0.0127757
Itgb3	60.0713	-2.41805	0.397108	-3.57095	0.000355694	0.0131426
Lad1	769.568	-1.39569	0.11155	-3.54717	0.000389397	0.0143599
Hs3st4	27.4159	3.19882	0.620499	3.54363	0.000394651	0.0145253
Fkbp7	69.4736	-1.78761	0.222479	-3.54017	0.000399872	0.0146889
Cald1	6089.35	-1.54473	0.153999	-3.53725	0.000404313	0.0148206
Cda	17.3926	-3.77825	0.78553	-3.53679	0.000405025	0.0148206
Lzts1	40.8196	-2.12815	0.31912	-3.53519	0.000407479	0.0148816
Foxd4	85.488	-3.1267	0.6038	-3.5222	0.000427985	0.0156004
Accsl	81.9874	2.89891	0.540735	3.51171	0.000445233	0.0161979
Atp2a1	26.476	-2.21271	0.346004	-3.50491	0.000456762	0.0165854
Ulk2	447.92	-1.62513	0.178483	-3.50249	0.000460934	0.0167049
Cysltr2	25.2623	3.08518	0.596038	3.4984	0.000468053	0.0169305
Nrep	753.515	-1.39502	0.112949	-3.49734	0.000469919	0.0169332
Fabp3	1513.69	-1.53699	0.153527	-3.49768	0.000469329	0.0169332
Dpagt1	673.082	1.28816	0.0824654	3.49431	0.000475295	0.0170944
Neto2	237.285	1.73129	0.209492	3.49079	0.000481595	0.0172881
Il33	46.8922	-2.16788	0.335133	-3.48482	0.000492475	0.0176452
Mocs3	263.329	1.52839	0.151871	3.47918	0.000502952	0.0179865
Mib2	697.227	-1.43912	0.126305	-3.47664	0.000507737	0.0181233
Stat2	998.079	-1.44394	0.127759	-3.47483	0.000511187	0.018191
Wdr46	2705.44	1.28432	0.0818272	3.47463	0.000511557	0.018191
Rgs20	66.0451	-1.83003	0.239081	-3.47174	0.000517102	0.0183537
BB557941	5.03728	-3.7482	0.793499	-3.46339	0.00053342	0.0188975
Tigd5	67.2595	2.05909	0.305858	3.46268	0.00053483	0.018912
C8g	51.9708	-2.02388	0.295938	-3.45977	0.000540631	0.0190459
Egr1	698.737	1.89891	0.25979	3.46013	0.000539912	0.0190459
Xlr3c	11.7669	4.75302	1.08564	3.45698	0.000546264	0.0192086
Gm14403	377.507	1.34787	0.100773	3.45202	0.000556413	0.0195292
Qtrtd1	1200.06	1.27414	0.0795159	3.44766	0.000565457	0.0198098
Aplnr	4.90136	-5.15667	1.21263	-3.42782	0.000608453	0.0212767
Nlrp5.ps	20.7004	2.82138	0.531822	3.42479	0.000615272	0.0214755
Wbscr27	681.1	-1.46105	0.134744	-3.42167	0.000622381	0.0216836
Ropn1l	24.2678	-2.24058	0.362697	-3.42043	0.000625224	0.0217426
Cd9	1833.2	-1.30441	0.0892222	-3.41185	0.000645231	0.0223972
Dstn	12305.2	-1.27788	0.0814739	-3.4106	0.000648201	0.0224456
Gm14511	11.797	5.02757	1.18101	3.41027	0.000648998	0.0224456
Mmd	272.01	-1.46117	0.135326	-3.40786	0.00065475	0.0225513
Gm8765	0.51755	16.2783	4.48343	3.40773	0.000655055	0.0225513
Kirrel	1741.67	-1.53718	0.157647	-3.40749	0.000655631	0.0225513
Nod2	28.0477	-2.11445	0.328352	-3.39406	0.000688653	0.0236442
Gm2061	26.9387	2.44513	0.426906	3.38512	0.000711469	0.0243833
Pcdhgc5	51.111	-2.24358	0.367905	-3.38016	0.00072443	0.0246933
Tmem69	740.661	1.30887	0.0913624	3.38074	0.000722923	0.0246933
Cubn	51.2112	2.43273	0.423818	3.38053	0.000723462	0.0246933
Slc2a4	139.041	-1.7587	0.224695	-3.37658	0.000733919	0.0249717
Ddx55	1038.14	1.38836	0.115234	3.37017	0.000751227	0.0255147
Anxa3	475.221	-1.76756	0.22798	-3.3668	0.000760463	0.0257821
Arhgap8	534.926	-1.53623	0.159781	-3.35602	0.000790734	0.0267605
Hcn4	158.298	-1.96822	0.288732	-3.35334	0.000798416	0.0269722
Bop1	4471.54	1.28653	0.08551	3.35083	0.000805711	0.0271701
G6pd2	0.293221	17.0298	4.78482	3.35013	0.000807744	0.0271902
X6430573F11Rik	134.261	-1.70478	0.210776	-3.34374	0.000826574	0.0277746
Irf2	58.871	-1.90248	0.26998	-3.34275	0.000829526	0.0278244
Elmod2	672.072	-1.3618	0.10831	-3.34045	0.000836433	0.0280065
Usp2	270.169	-1.53083	0.159628	-3.32541	0.0008829	0.0295101
Zfp105	1145.42	1.40436	0.121727	3.32182	0.000894317	0.0298389
Per2	194.857	1.57313	0.172626	3.32008	0.000899906	0.0299726
Gpr155	40.91	2.0818	0.325973	3.31869	0.000904408	0.0300696
Lpin1	821.499	-1.43616	0.131479	-3.31736	0.000908717	0.0301598
Il23a	40.9028	-1.86832	0.26189	-3.31559	0.000914488	0.0302982
Zfand4	104.151	-1.66566	0.201033	-3.31122	0.0009289	0.0307219
Avpr1a	6.11057	3.79136	0.843707	3.30844	0.000938163	0.0309741
Gm10413	1.66598	16.7348	4.75931	3.3061	0.000946037	0.0311797
Gm19784	18.2468	2.97688	0.598627	3.30236	0.000958737	0.0315433
Ptk2b	645.636	-1.59675	0.180776	-3.30103	0.000963295	0.0316382
Nxph1	4.31846	4.54341	1.07359	3.30053	0.000965023	0.03164
Syt17	33.6653	-2.21871	0.369787	-3.29569	0.00098179	0.0321341
Fer1l4	10.9651	-3.03614	0.61837	-3.29276	0.000992097	0.0324154
Neurl1b	42.9555	-1.8707	0.264667	-3.28979	0.00100261	0.0326655
Hey2	25.8688	-2.17035	0.355769	-3.28963	0.00100321	0.0326655
Vash1	504.096	-1.43421	0.132065	-3.28783	0.00100962	0.0328179
Gm14124	635.547	1.90332	0.275054	3.28415	0.00102291	0.0331927
X2410141K09Rik	578.082	1.79829	0.243253	3.28173	0.00103173	0.0334208
Tnks1bp1	1968.83	-1.39491	0.120354	-3.28125	0.00103347	0.0334208
Adam9	928.509	-1.44899	0.136923	-3.27917	0.00104112	0.0336109
Thbs2	148.476	-1.78921	0.241202	-3.27201	0.00106787	0.0342986
Abtb1	739.959	-1.47187	0.144198	-3.27233	0.00106664	0.0342986
Cyp4v3	18.8306	-2.15671	0.353446	-3.27267	0.00106537	0.0342986
Slc28a1	341.282	-1.60894	0.186499	-3.26509	0.00109429	0.0350877
Xkr6	32.4296	1.99105	0.30445	3.25522	0.00113306	0.0361755
Zfp677	137.371	-1.53507	0.164407	-3.25456	0.00113568	0.0361755
Acsbg1	37.9047	2.24646	0.382995	3.25451	0.00113586	0.0361755
Isoc2b	45.2128	-1.93718	0.287955	-3.25461	0.0011355	0.0361755
Gm16159	0.358215	16.5116	4.76792	3.25334	0.00114059	0.0362649
Gbp10	0.432492	16.4538	4.75513	3.24992	0.00115438	0.036642
Pcdhb17	9.03073	4.76599	1.1591	3.24906	0.00115785	0.0366905
Hsd17b13	0.462223	16.2144	4.68495	3.2475	0.00116422	0.0368307
Cotl1	964.855	-1.36299	0.112033	-3.24001	0.00119526	0.0377496
Clu	998.009	-1.55867	0.172909	-3.23103	0.00123347	0.0388912
Myocd	13.8429	-2.70763	0.528968	-3.22823	0.00124558	0.0392077
Gm6297	35.2262	-1.95153	0.294984	-3.22571	0.00125661	0.0394894
Akr1b8	123.338	-1.59022	0.18305	-3.22433	0.00126267	0.0396139
Tox3	330.127	-1.48964	0.152007	-3.22116	0.00127674	0.0399849
Btg2	1121.51	-1.49444	0.153518	-3.22071	0.00127872	0.0399849
Plac8	103.386	-2.06101	0.329685	-3.21825	0.00128976	0.0402634
Lhfpl2	123.02	-1.70276	0.218421	-3.21745	0.00129337	0.0403098
Dll4	45.7516	-2.08201	0.336696	-3.21361	0.00131079	0.0407855
Slc44a4	93.6077	-1.80747	0.251462	-3.21111	0.00132223	0.0410739
Homer3	304.987	-1.44174	0.137695	-3.2081	0.00133617	0.0414387
Sycp2	79.5362	1.94767	0.295901	3.20266	0.00136165	0.0421598
Vgll3	220.477	-1.67398	0.210604	-3.20022	0.00137321	0.0424484
Zfp612	305.96	1.84568	0.26458	3.19632	0.00139193	0.042957
Fabp7	14.5282	2.42955	0.44789	3.19174	0.00141419	0.0435729
Fezf1	5.03036	-3.54038	0.799607	-3.17704	0.00148787	0.0457683
Henmt1	7.89119	3.12973	0.670773	3.17504	0.00149814	0.0460094
Smoc2	22.6149	-2.35553	0.427344	-3.17198	0.00151403	0.0464222
Rmst	2.38926	-5.17429	1.31622	-3.17144	0.00151687	0.0464339
Cpne8	178.517	-1.63335	0.200029	-3.1663	0.00154389	0.0471172
Gbp4	34.0639	4.3225	1.04935	3.16625	0.00154417	0.0471172
Dusp6	3272.01	1.63226	0.199781	3.16478	0.00155202	0.0472805
Nnat	84.6196	2.19701	0.378464	3.16282	0.00156251	0.0475234
Pgf	64.7973	-1.7009	0.222071	-3.15622	0.00159826	0.0485328
Clcn1	30.4855	-2.11298	0.352894	-3.15387	0.00161119	0.0488469
Dos	1068.54	1.52232	0.165815	3.15001	0.00163266	0.0494186
Eme2	90.3058	1.77575	0.246307	3.14954	0.00163528	0.0494189
Tapbp	586.321	-1.44513	0.141399	-3.14804	0.00164368	0.0495935
Mvd	2035.92	-1.4037	0.128419	-3.14365	0.00166857	0.0502644
AA467197	15.7206	-2.57703	0.501884	-3.14223	0.00167666	0.0504276
Sfxn3	174.004	-1.61474	0.195726	-3.14081	0.00168481	0.0505926
Uba1y	114.434	1.92448	0.294653	3.13753	0.00170376	0.0510804
BC016579	5.76995	-4.696	1.17844	-3.13636	0.00171061	0.0512046
X2610528J11Rik	44.6704	-2.3733	0.43827	-3.13346	0.00172756	0.0516304
Fzd9	84.9536	1.68948	0.220741	3.12348	0.00178726	0.0531626
Thbs3	1449.6	1.48028	0.15376	3.12355	0.00178686	0.0531626
Zfp36l2	2767.53	1.49306	0.157835	3.12386	0.00178495	0.0531626
Zfp62	1727.28	1.43765	0.140245	3.12059	0.00180491	0.0536032
Rbm47	376.147	-1.60346	0.193587	-3.11727	0.00182536	0.0541255
Dhrs7	176.117	-1.56131	0.180643	-3.10729	0.00188814	0.0558995
Slc26a5	36.0486	-2.00289	0.322966	-3.10524	0.00190127	0.0561642
Gata3	28.1721	-2.39249	0.448471	-3.10496	0.00190302	0.0561642
Myo15	23.6654	-2.07408	0.346286	-3.1017	0.00192412	0.0566985
Igsf11	162.071	-1.84056	0.271202	-3.0994	0.00193914	0.0570522
Snhg5	2385.6	1.48172	0.155667	3.09456	0.00197102	0.0579002
Snora52	0.257173	-15.8045	4.78482	-3.09405	0.00197446	0.0579115
Slamf9	14.1773	-2.7395	0.562718	-3.09124	0.00199321	0.0583709
Nckap1l	133.903	1.74897	0.24233	3.09069	0.00199695	0.05839
X1110015O18Rik	0.204172	15.738	4.77755	3.08485	0.00203652	0.0594551
Ptgir	19.2705	-2.17323	0.380495	-3.08344	0.00204622	0.0596462
Edar	9.62913	-2.98503	0.644903	-3.07802	0.00208379	0.0606478
Mex3b	199.693	-1.71404	0.232512	-3.07097	0.00213367	0.0620042
Ncoa5	1821.67	1.33888	0.110545	3.06557	0.00217254	0.063037
Creb5	48.3655	-1.90225	0.29465	-3.06212	0.00219778	0.0636717
Inpp5j	14.0877	-2.40552	0.459487	-3.05889	0.00222162	0.064264
Npcd	1163.72	-1.56014	0.18336	-3.05486	0.00225168	0.0650341
Pam	501.207	-1.4331	0.142009	-3.04981	0.0022899	0.0660371
Clmn	581.209	-1.4399	0.144334	-3.04778	0.00230537	0.0663821
Gm12522	32.7923	-2.23349	0.406171	-3.03688	0.00239038	0.0687252
Rufy4	6.36163	3.37725	0.78347	3.03426	0.00241129	0.0692213
Ahnak	3979.93	-1.73794	0.244433	-3.01899	0.00253622	0.0726972
Jup	3813.22	-1.37413	0.124347	-3.00873	0.00262343	0.0750833
Tbc1d8	236.155	-1.54616	0.181611	-3.0073	0.00263579	0.0753229
Bmp7	331.976	-1.57605	0.19277	-2.98828	0.0028055	0.0800519
Gm12060	0.346707	-15.2655	4.77529	-2.98735	0.00281406	0.0801753
Oprd1	18.5691	2.49602	0.501693	2.98195	0.00286424	0.0813598
Fst	184.141	-1.72126	0.241851	-2.98225	0.00286136	0.0813599
Ptger3	9.04269	3.58188	0.866828	2.97854	0.00289624	0.0821456
Zbtb7c	63.9149	-2.19464	0.402331	-2.9693	0.00298478	0.0845301
St7l	391.398	1.31891	0.107449	2.96801	0.00299737	0.0847597
Steap2	688.993	-1.46085	0.155464	-2.96436	0.00303316	0.0856439
Mtl5	69.4821	-1.90666	0.306194	-2.96105	0.00306594	0.0864404
Meiob	21.4618	-2.69106	0.571328	-2.95988	0.00307761	0.0866403
X1700030C10Rik	89.2284	1.81103	0.274168	2.95814	0.00309504	0.0870014
Zfp534	1410.63	1.45024	0.152545	2.95152	0.00316214	0.0887557
Lrrc66	0.26053	15.1181	4.78482	2.9506	0.00317157	0.0888885
Zfp516	1448.76	-1.59932	0.203542	-2.94445	0.00323534	0.0905416
Glt28d2	11.7434	-2.61509	0.548712	-2.94341	0.00324613	0.0907095
Aldh1l1	233.316	-1.3898	0.132798	-2.93529	0.00333233	0.0929809
Tril	29.8719	2.43985	0.491309	2.93064	0.00338265	0.0942458
Kcnip2	240.06	-1.54903	0.187698	-2.92505	0.00344396	0.095813
Zfp27	337.05	1.32164	0.110106	2.92124	0.00348642	0.0968519
Mei4	78.6068	-1.85749	0.293948	-2.91715	0.00353248	0.097905
Scnn1b	8.49084	-3.75601	0.944824	-2.91695	0.00353468	0.097905
Layn	44.2653	-1.78814	0.27079	-2.91052	0.00360826	0.0997968
Fam159a	10.4934	-2.74474	0.599801	-2.90886	0.00362749	0.100182
Oxtr	6.85576	2.81882	0.625433	2.9081	0.00363635	0.100281
Unc79	94.4895	1.67422	0.232095	2.90491	0.00367355	0.101159
Cd300lg	3.17596	-4.57009	1.23038	-2.90161	0.00371246	0.102082
Gabra4	68.7308	1.6456	0.222589	2.90043	0.00372651	0.102319
Lats2	565.314	-1.64869	0.223731	-2.89944	0.00373834	0.102496
Litaf	1293.09	-1.31823	0.109859	-2.89674	0.00377068	0.103233
Atp1b2	834.257	-1.44054	0.152188	-2.89471	0.00379504	0.103749
Tmem151a	148.005	-1.63792	0.220604	-2.89168	0.00383189	0.104606
Grina	1508.14	-1.37668	0.130388	-2.88887	0.00386623	0.105391
Meg3	1480.21	2.41675	0.490514	2.8883	0.00387324	0.10543
Wipi1	414.699	-1.3752	0.130047	-2.8851	0.00391296	0.106358
Nkx1.2	11.6465	3.6611	0.922526	2.88458	0.00391937	0.10638
Angptl6	96.036	-1.58046	0.201405	-2.88206	0.00395088	0.107081
Trim15	5.96872	-3.09127	0.726355	-2.87912	0.00398783	0.107928
X9130008F23Rik	33.1207	-2.41007	0.490255	-2.8762	0.00402498	0.108778
Mgat4b	902.397	-1.2837	0.0988588	-2.86973	0.00410822	0.110869
Hsdl1	737.913	-1.23108	0.0806767	-2.86428	0.0041796	0.112635
Pih1d2	25.1383	2.09735	0.383387	2.86225	0.00420651	0.113186
Iars	15433.4	-1.48892	0.170841	-2.86183	0.00421203	0.113186
Pax8	26.7632	1.94047	0.329449	2.85468	0.00430804	0.115602
Mdfic	134.282	-1.52357	0.183598	-2.8517	0.00434866	0.116527
Gm5415	0.245985	14.5985	4.77856	2.84572	0.00443108	0.118567
Cgnl1	2649.05	1.48994	0.172634	2.83802	0.00453947	0.121296
Snai3	79.2312	-1.94306	0.332663	-2.83487	0.00458441	0.122324
Slc15a1	81.7718	-2.80503	0.637007	-2.83361	0.0046026	0.122637
Ddr2	20.2049	-2.41241	0.498835	-2.83142	0.00463422	0.123305
Snhg1	2082.4	1.53254	0.18828	2.82842	0.00467781	0.12429
Irgm2	126.933	-1.59378	0.210133	-2.82571	0.00471753	0.124995
Ltbp2	15.6467	-3.38714	0.844685	-2.82607	0.00471226	0.124995
Lrrc14	473.238	1.50991	0.180522	2.82464	0.00473345	0.125241
Arsa	988.806	-1.4035	0.142875	-2.82414	0.00474075	0.125259
Fam69c	16.87	-2.17577	0.416792	-2.82101	0.00478729	0.126312
Efemp1	151.246	-1.49505	0.175541	-2.82016	0.00479999	0.126471
Azin2	270.474	-1.44368	0.157684	-2.81371	0.00489734	0.128856
Stox1	25.3575	-1.83416	0.296905	-2.80951	0.00496167	0.130368
Gm2a	623.114	-1.36179	0.128906	-2.80661	0.00500661	0.131366
Gm10416	90.6233	1.55678	0.19857	2.80396	0.00504791	0.132267
Styk1	11.4251	2.75319	0.625452	2.80308	0.00506168	0.132444
Gm11715	0.276393	-14.3894	4.77863	-2.80194	0.00507962	0.13273
Slco4c1	71.9091	-2.39536	0.498379	-2.7998	0.00511338	0.133427
Gpr137b.ps	58.376	-1.76347	0.273031	-2.79629	0.00516935	0.134702
Dusp14	120.059	-1.52375	0.187633	-2.79134	0.00524901	0.1365
Slc5a3	248.561	-1.46144	0.165326	-2.79111	0.00525277	0.1365
Naga	788.354	-1.51757	0.185831	-2.78519	0.00534956	0.138255
Spata31d1d	9.38527	-2.62774	0.584172	-2.7864	0.00532963	0.138255
Susd2	236.944	-1.74066	0.265865	-2.78584	0.00533887	0.138255
Arap2	572.47	-1.66321	0.238105	-2.78536	0.00534687	0.138255
Heph	169.696	-1.55919	0.200931	-2.783	0.00538589	0.138916
Klhdc1	14.0626	-2.49596	0.537581	-2.78276	0.00538979	0.138916
Olfml2b	51.0468	-1.64304	0.231184	-2.7815	0.00541081	0.139268
C530005A16Rik	26.4539	2.04074	0.374737	2.77727	0.00548184	0.140904
Sbk2	2.54986	-4.58469	1.29805	-2.76159	0.00575208	0.14765
Pdzd7	25.7659	-1.99701	0.361508	-2.75793	0.00581695	0.149112
Dzip1	1507.17	-1.2298	0.0833722	-2.75627	0.0058465	0.149465
Lrp1b	10.2384	3.24985	0.816264	2.75628	0.00584629	0.149465
Elac2	2142.01	1.22053	0.0800625	2.75448	0.00587855	0.150082
Add2	55.7764	1.65057	0.236311	2.75304	0.00590454	0.150542
Gabrp	6.89958	-4.33421	1.21145	-2.75225	0.00591866	0.150699
Cd68	258.019	-1.47923	0.174402	-2.74786	0.00599849	0.152526
X2810047C21Rik1	11.623	2.6945	0.616859	2.74698	0.00601468	0.152732
P2rx4	310.687	-1.43397	0.158293	-2.74153	0.00611539	0.154539
Slc39a5	11.8273	-2.6082	0.586472	-2.74216	0.00610374	0.154539
Bgn	22.1974	-2.698	0.619241	-2.74206	0.00610555	0.154539
Gm14164	17.4794	-2.10487	0.403035	-2.74136	0.00611851	0.154539
Hdc	14.0821	2.53041	0.558452	2.74045	0.00613552	0.154762
Gpatch4	2363.12	1.51228	0.187156	2.73716	0.00619726	0.156111
P2rx3	94.9585	-1.46535	0.170049	-2.7366	0.00620784	0.15617
Tbc1d9b	1198.41	-1.29038	0.106224	-2.73362	0.00626423	0.157379
Col20a1	27.7758	-2.19042	0.435753	-2.73186	0.00629775	0.158012
Fam184b	52.1424	1.72165	0.264701	2.7263	0.00640489	0.160487
Rnf128	618.62	-1.30891	0.113465	-2.72248	0.00647948	0.162141
Prph	364.275	-1.42564	0.156662	-2.71691	0.00658947	0.164676
Fam107a	6.96927	-3.52699	0.931335	-2.7133	0.00666171	0.166261
Plxnc1	68.661	-1.52844	0.195059	-2.70912	0.00674629	0.168151
Frmpd1	52.5048	-1.75168	0.277804	-2.70579	0.00681421	0.16962
Wdr3	5105.2	1.36941	0.136772	2.7009	0.0069152	0.171908
Cntfr	582.914	1.44608	0.165218	2.69994	0.00693527	0.17218
Kcnq5	54.473	1.96632	0.35799	2.69928	0.00694888	0.172292
Mxi1	545.329	-1.35995	0.133431	-2.69766	0.00698294	0.17291
Gstt3	205.604	-1.44917	0.166665	-2.69502	0.00703841	0.173828
Tmem213	3.89537	-4.17307	1.17737	-2.69505	0.0070377	0.173828
Msln	29.4465	-4.17924	1.18109	-2.69179	0.00710686	0.17515
Nr3c2	27.3365	-2.0614	0.394335	-2.69163	0.00711042	0.17515
Fgf4	2576	1.42247	0.157133	2.68863	0.00717459	0.176271
Galr2	142.489	1.5434	0.202081	2.68903	0.00716609	0.176271
Pth2r	7.1389	3.0509	0.763486	2.68623	0.00722638	0.177313
Aurkb	2722.45	-1.20042	0.0746842	-2.68359	0.00728373	0.178489
Cirh1a	6262.45	1.24502	0.0913812	2.68131	0.00733347	0.179475
Pkdcc	279.988	-1.56279	0.21002	-2.67973	0.00736825	0.180094
Cfap43	97.5606	-1.65709	0.245935	-2.67181	0.00754431	0.184159
Optn	591.432	-1.37414	0.140538	-2.66224	0.00776232	0.189237
Gm11627	111.418	1.71125	0.26744	2.65948	0.00782619	0.190548
Wdr77	8076.35	1.27276	0.102729	2.65512	0.00792808	0.192781
Mgat5b	481.304	-1.41947	0.158171	-2.652	0.00800157	0.194171
Rhoq	822.59	-1.50129	0.189036	-2.65183	0.00800577	0.194171
Kcnc2	20.2435	1.98455	0.371929	2.64714	0.00811748	0.196628
Stmn1	7952.41	-1.26715	0.101114	-2.64202	0.00824122	0.19937
Rtn4rl1	427.752	-1.32394	0.122858	-2.63668	0.00837215	0.202279
Dusp2	38.1383	1.99999	0.379338	2.63614	0.00838548	0.202343
AI661453	352.761	-1.67283	0.255342	-2.635	0.00841367	0.202764
Aim1	136.004	-1.6791	0.257979	-2.63238	0.00847883	0.204075
Afap1l2	218.297	-1.51059	0.194046	-2.6313	0.00850593	0.204467
Ptchd4	11.2731	2.33389	0.507191	2.62996	0.00853944	0.205012
Steap4	5.3978	4.02796	1.1523	2.62777	0.00859472	0.206077
Got1l1	120.089	-1.75758	0.28867	-2.62436	0.00868109	0.207885
Gm9895	12.3671	-2.53045	0.583353	-2.62355	0.00870197	0.208121
Dnase1	6.48348	3.08804	0.796107	2.62281	0.00872071	0.208306
Trp53rkb	151.715	1.44793	0.170986	2.61969	0.00880093	0.209957
Fam83b	118.466	-1.85961	0.328293	-2.61841	0.00883406	0.210261
Slc29a1	1306.27	1.3416	0.130463	2.61834	0.0088359	0.210261
Catsperg1	41.9668	-2.0389	0.397103	-2.6162	0.0088914	0.211316
X5430416N02Rik	496.812	1.44782	0.171389	2.61289	0.00897815	0.21311
Slc41a2	45.4446	-1.67686	0.25953	-2.60801	0.00910708	0.215629
Grin1	65.921	-1.94596	0.362711	-2.60803	0.0091066	0.215629
Acbd4	242.638	-1.51964	0.199328	-2.60695	0.0091353	0.216027
Pcdhgb8	82.3836	-1.64704	0.248498	-2.6038	0.00921951	0.217746
Ddx43	64.8081	1.61597	0.236944	2.59964	0.00933216	0.219858
Ghitm	7727.27	-1.29613	0.11391	-2.59971	0.00933018	0.219858
Tmtc2	59.2832	-1.59809	0.230584	-2.59379	0.00949239	0.223355
Klhdc8b	135.969	-1.54458	0.210003	-2.5932	0.00950872	0.223461
Hoxb9	5.2093	3.96868	1.14534	2.59195	0.00954324	0.223994
Tfap2e	10.449	2.69366	0.654905	2.58611	0.00970658	0.227545
Msc	62.8376	3.86536	1.10842	2.58508	0.00973558	0.227943
Clic4	10206.9	-1.39576	0.153276	-2.58204	0.00982176	0.229676
Pappa	14.1176	-3.03834	0.79057	-2.57831	0.00992847	0.231885
Sgk2	23.4714	2.77056	0.687703	2.57461	0.0100354	0.234092
D8Ertd82e	1452.63	-1.34116	0.13258	-2.57323	0.0100755	0.23474
Tmem154	333.529	-1.43146	0.167797	-2.57134	0.0101306	0.235733
Cebpb	241.513	-1.43141	0.167914	-2.56921	0.0101931	0.236895
Cldn23	12.3251	-2.58758	0.618119	-2.56841	0.0102166	0.237151
Nuak1	745.906	-1.59416	0.231797	-2.56327	0.010369	0.240394
Sybu	9.7462	2.63245	0.636996	2.56273	0.0103853	0.240477
Raet1a	86.508	2.73639	0.677946	2.56125	0.0104297	0.241208
X1700016K19Rik	11.0876	-2.43715	0.561323	-2.56029	0.0104585	0.241285
X3110001I22Rik	195.027	1.51011	0.199233	2.56038	0.0104557	0.241285
Phf24	6.09131	-2.99724	0.780319	-2.55952	0.0104817	0.241526
Vcam1	3.10179	3.96127	1.15907	2.55486	0.0106231	0.244486
Cyp24a1	36.0151	1.65692	0.257228	2.55383	0.0106544	0.244909
Trmt61a	841.868	1.29046	0.11377	2.55305	0.0106784	0.245163
Pof1b	27.4384	3.89179	1.13364	2.55089	0.0107448	0.24609
Prx	623.012	1.31312	0.12274	2.55111	0.010738	0.24609
Rgs4	18.0429	-2.36862	0.536755	-2.54981	0.0107782	0.246557
Pabpc6	5.25576	3.90022	1.13801	2.54851	0.0108184	0.247178
Ccdc149	47.6907	-1.62179	0.244123	-2.54705	0.0108637	0.247913
Epgn	7.1067	2.48657	0.584036	2.54534	0.0109171	0.24853
Selenbp1	49.3206	-1.69355	0.272451	-2.5456	0.0109092	0.24853
Trpa1	113.804	1.82323	0.324498	2.53693	0.0111829	0.254276
Zbtb16	76.5162	-1.94168	0.371672	-2.53364	0.0112884	0.256368
Prkag3	8.76973	-3.68771	1.0613	-2.53247	0.0113263	0.256919
St14	2610.15	-1.31662	0.125156	-2.52981	0.0114125	0.258564
Pcdhga1	199.399	1.49796	0.19698	2.528	0.0114716	0.259593
Tmc7	553.416	-1.3874	0.153612	-2.52192	0.0116716	0.263803
Chad	3.04738	4.09391	1.22986	2.51566	0.011881	0.268216
Lrrc31	71.3898	-2.79181	0.712652	-2.51428	0.0119274	0.268623
Pdcd4	1323.95	-1.2675	0.106388	-2.51441	0.0119232	0.268623
Zfp345	496.894	1.36459	0.145089	2.5129	0.0119744	0.269359
Cfap45	55.9929	-1.64716	0.257835	-2.50998	0.0120737	0.27127
Mns1	626.953	1.35549	0.142058	2.50242	0.0123347	0.276805
Ncald	31.0597	-1.88866	0.355385	-2.50054	0.0124003	0.277949
Tac4	3.25208	-4.42113	1.36985	-2.49746	0.0125088	0.280048
Snhg8	648.509	1.52998	0.212259	2.49688	0.012529	0.280171
Cdh15	11.9926	2.01228	0.406086	2.49278	0.0126749	0.283097
Ggn	20.4645	1.87659	0.352195	2.48894	0.0128126	0.285836
Rrp12	4530.08	1.26872	0.108168	2.48428	0.0129814	0.289261
Prkg2	35.0964	1.76315	0.307373	2.48281	0.013035	0.290113
Nacc2	190.466	-1.46815	0.188675	-2.48125	0.0130922	0.291043
Foxn4	141.617	-1.4038	0.162951	-2.47806	0.01321	0.293319
Pold4	134.017	-1.5334	0.215432	-2.47595	0.0132882	0.294709
Eda2r	1059.02	-1.76619	0.309708	-2.47389	0.0133649	0.296062
Nkx2.4	3.69489	3.77226	1.12176	2.47134	0.0134608	0.297837
Plcd4	69.8879	-2.02721	0.415846	-2.47017	0.013505	0.298468
Gfy	6.93095	-2.75698	0.71222	-2.46691	0.0136285	0.300845
Eya4	29.4074	-2.1433	0.465279	-2.45723	0.0140015	0.308717
A930003A15Rik	3.17874	-3.91438	1.18926	-2.45058	0.0142627	0.314112
Mogat1	4.29683	-3.36529	0.965623	-2.4495	0.0143055	0.314688
Id1	570.172	-2.01488	0.414523	-2.44831	0.0143529	0.315364
App	2320.3	-1.27512	0.11274	-2.44027	0.0146762	0.322092
H2afy	2046.52	-1.24927	0.102334	-2.43589	0.0148552	0.325644
Slc25a10	368.284	1.42175	0.174306	2.4196	0.0155375	0.340206
Dlx3	17.0103	-2.3664	0.565125	-2.41787	0.0156116	0.341434
Ppp1r1a	656.753	-1.47395	0.196384	-2.41339	0.015805	0.345264
Stard5	523.053	-1.35787	0.148383	-2.4118	0.0158741	0.345975
Il18	16.1597	-2.18409	0.490919	-2.41198	0.015866	0.345975
Mirg	86.1516	3.32181	0.967496	2.39981	0.0164036	0.357104
X2900055J20Rik	2.79422	-4.20008	1.33482	-2.39739	0.0165125	0.359061
Ptger1	46.552	1.74434	0.310555	2.39679	0.0165393	0.359231
Pld1	124.06	-1.48479	0.202608	-2.39273	0.0167237	0.36282
Sbk3	2.30998	-4.08986	1.30124	-2.37455	0.0175706	0.380756
Pcdhga8	57.5606	-1.76081	0.321236	-2.36838	0.0178663	0.386722
Abcc2	12.249	2.17176	0.495015	2.36711	0.0179275	0.387604
Mixl1	11.0145	2.31927	0.557576	2.36607	0.017978	0.387809
Slc13a4	43.4562	-1.57035	0.241035	-2.36626	0.0179689	0.387809
Epha7	523.006	-1.40661	0.171902	-2.36536	0.0180126	0.388112
Gsc	9.05459	-2.6059	0.680074	-2.36137	0.0182077	0.39187
Slitrk3	27.5229	-1.88919	0.37664	-2.36086	0.0182327	0.391962
Prss38	3.09112	-3.50149	1.05982	-2.36029	0.0182607	0.392118
Syne3	21.859	-2.18428	0.50201	-2.35908	0.0183201	0.392503
Zfp711	138.868	1.46118	0.195465	2.35942	0.0183035	0.392503
Zfp300	40.8396	1.75179	0.318877	2.35763	0.0183921	0.393599
Agtr1a	49.6395	-1.49705	0.210945	-2.3563	0.0184582	0.394568
Ovca2	667.017	1.29183	0.123889	2.35558	0.0184936	0.394879
Emp3	37.0541	-1.75983	0.322659	-2.3549	0.0185278	0.395163
Mcoln3	170.487	-1.57602	0.244922	-2.35185	0.0186801	0.397962
Gm9199	8.63515	3.28638	0.97309	2.34961	0.0187929	0.399829
Nfe2l3	56.9993	-1.5618	0.239137	-2.34928	0.01881	0.399829
A330074K22Rik	14.2691	-2.19322	0.508303	-2.34747	0.0189016	0.401325
Gm13124	2.98996	4.03331	1.29317	2.34563	0.0189948	0.402401
Gm5091	26.6322	1.78957	0.336562	2.34599	0.0189764	0.402401
Arfgap3	294.398	-1.40994	0.174949	-2.34317	0.0191205	0.404609
X4932418E24Rik	32.6297	-1.90418	0.385987	-2.34251	0.0191545	0.404878
Sh3rf2	32.3036	-2.2037	0.515908	-2.33316	0.0196396	0.414667
Xkrx	16.6605	2.49756	0.64288	2.32946	0.0198349	0.418323
Col4a4	4.43619	-2.9721	0.848215	-2.32501	0.0200717	0.422846
X4930429F24Rik	3.20167	3.87229	1.23592	2.32401	0.0201248	0.423494
Ly6g6c	8.75516	-2.87952	0.809237	-2.32259	0.0202014	0.423776
Micall2	72.9419	-1.48902	0.210567	-2.32241	0.020211	0.423776
Plekhd1os	6.83759	-2.62851	0.70131	-2.3221	0.0202278	0.423776
Prss22	7.82842	-3.70668	1.16558	-2.32217	0.0202238	0.423776
Megf10	45.9548	-1.68145	0.293934	-2.31839	0.0204282	0.426911
Rad51c	509.196	-1.38944	0.168001	-2.31808	0.0204451	0.426911
Trmt2b	114.216	-1.36424	0.157113	-2.31833	0.0204315	0.426911
Lars	13289.5	-1.30303	0.130899	-2.31495	0.0206159	0.430002
Calr4	20.707	-2.03218	0.446102	-2.31377	0.0206804	0.430398
Trim14	25.7195	-1.96446	0.416766	-2.31414	0.0206601	0.430398
Klf5	1381.38	-1.45039	0.194934	-2.31045	0.0208633	0.433728
Mycbpap	52.6416	-1.78357	0.339414	-2.30861	0.0209652	0.435368
Osbp2	24.1423	-1.79741	0.345718	-2.30653	0.021081	0.437293
Ccdc88b	27.9769	-1.8714	0.378745	-2.30076	0.021405	0.443488
Inhbe	4.87202	-3.73016	1.18683	-2.30038	0.0214266	0.443488
Eif2s3y	1586.09	1.2184	0.09507	2.29725	0.0216044	0.44668
Cyba	735.226	-1.3886	0.169215	-2.29647	0.0216491	0.447116
Derl3	102.745	-1.40353	0.17601	-2.29265	0.0218679	0.450754
Smad3	1158.66	-1.38699	0.168804	-2.29257	0.0218729	0.450754
Tmem119	26.5994	1.82064	0.358497	2.28912	0.0220721	0.454363
Sp5	34.5359	3.70955	1.18795	2.28085	0.0225572	0.463844
Ago4	41.1105	-1.6681	0.2938	-2.27398	0.0229671	0.471249
Fgf15	269.345	1.39287	0.172738	2.27438	0.022943	0.471249
Zc3h8	431.308	1.34636	0.152359	2.27332	0.0230068	0.471553
Ikzf2	64.2659	-1.63253	0.278722	-2.26938	0.023245	0.475919
Vgf	224.036	1.57599	0.254169	2.26618	0.0234405	0.479402
X1190005I06Rik	307.809	-1.63211	0.279086	-2.26492	0.0235177	0.480463
X4930565N06Rik	26.3465	-2.12207	0.495779	-2.26325	0.0236202	0.482035
Pcdhb14	5.49668	3.22924	0.985441	2.26218	0.0236865	0.482867
Masp1	6.70717	2.86789	0.827202	2.25808	0.0239408	0.487525
Ypel2	127.6	-1.61934	0.274555	-2.2558	0.0240832	0.489898
Npr2	73.6971	-1.61511	0.273349	-2.25026	0.0244323	0.496466
Stx2	460.962	-1.26708	0.118727	-2.24953	0.0244786	0.496872
Hoxc13	19.0767	2.37264	0.610705	2.24764	0.0245995	0.498792
Cahm	13.6659	-1.93204	0.414952	-2.24614	0.0246951	0.499659
Zar1	1.5514	4.43241	1.5279	2.24649	0.0246728	0.499659
Usp43	280.891	-1.41159	0.183369	-2.2446	0.0247939	0.501123
Tiam2	121.981	1.3415	0.152184	2.244	0.0248321	0.50136
Tpcn2	158.838	1.43624	0.194807	2.23932	0.0251349	0.506932
Myadm	2698.43	-1.31956	0.142885	-2.23645	0.025322	0.510161
Clmp	93.2421	-1.45027	0.201534	-2.23422	0.0254685	0.512566
Adamts15	270.131	-1.46664	0.208915	-2.23364	0.0255069	0.512794
Prkch	71.0516	-1.44678	0.200981	-2.22299	0.0262162	0.525936
Reep1	280.599	-1.30967	0.139282	-2.22333	0.0261938	0.525936
Kcnd2	4.9226	3.03792	0.918572	2.21857	0.0265158	0.531383
Dcxr	268.244	-1.52554	0.237247	-2.21515	0.0267495	0.5355
Dlk2	15.5028	2.17092	0.529082	2.21312	0.0268896	0.537735
Loxl2	1343.43	-1.52944	0.240536	-2.20108	0.0277303	0.553962
Spn	111.819	1.6436	0.292469	2.20058	0.027766	0.55409
Tfcp2l1	3057.75	-1.55227	0.251168	-2.19881	0.0278917	0.55543
Vat1l	715.351	-1.3938	0.179125	-2.19847	0.0279153	0.55543
Lhx6	22.6	1.86387	0.392955	2.19839	0.0279212	0.55543
Bend6	119.802	-1.3556	0.162101	-2.19368	0.0282583	0.561545
Efr3b	914.26	-1.33995	0.155164	-2.19092	0.0284577	0.564914
Gabrb2	16.7196	1.82981	0.378951	2.18975	0.0285423	0.565943
Steap1	146.064	-1.41693	0.190435	-2.18938	0.0285694	0.565943
X5730405O15Rik	6.9664	-2.68038	0.76793	-2.18819	0.0286556	0.567057
Tcte2	39.9442	1.71016	0.324682	2.18726	0.0287235	0.567376
Colec12	1150.96	-1.38285	0.175045	-2.18715	0.0287317	0.567376
Rnf157	443.293	-1.34215	0.156512	-2.1861	0.0288081	0.568292
Mme	1465.81	-1.48929	0.223984	-2.18449	0.0289263	0.570029
Sgce	451.414	-1.19457	0.0893012	-2.17878	0.0293479	0.577735
Arfgef3	244.541	-1.59042	0.271101	-2.17788	0.0294153	0.578459
Rhbdl3	107.996	-1.41185	0.189162	-2.17722	0.0294641	0.578818
Qrfp	3.02172	-3.16552	0.995834	-2.17458	0.0296614	0.58209
Katnal1	325.193	-1.39758	0.183125	-2.17111	0.029923	0.586615
Cyr61	3439.35	-1.40445	0.186637	-2.16706	0.0302302	0.592023
Capn5	444.547	-1.4024	0.185743	-2.16641	0.0302799	0.592384
Zc3hav1	274.306	-1.88846	0.410405	-2.16484	0.0303999	0.594117
Kcnj12	93.0267	-1.52953	0.245102	-2.16046	0.0307369	0.600084
Dpy19l2	12.7953	1.86848	0.403229	2.15381	0.0312553	0.609576
Odf3b	14.8331	-2.06878	0.496661	-2.15193	0.0314028	0.61182
Atp6v0c.ps2	1935.87	2.66731	0.775599	2.1497	0.0315788	0.613985
Rnf219	754.387	1.3915	0.182095	2.14998	0.0315567	0.613985
Zhx1	438.958	1.44694	0.207985	2.14891	0.0316417	0.614576
Glb1l2	110.609	-1.3607	0.16791	-2.14816	0.0317009	0.615094
Ednrb	25.8686	-1.82374	0.383915	-2.14563	0.0319025	0.618373
Ghsr	2.19746	3.69944	1.25918	2.14381	0.032048	0.620556
Tmem125	128.005	-1.39812	0.186132	-2.1389	0.0324442	0.627586
Cmya5	4.0164	2.76362	0.82584	2.13554	0.0327166	0.632209
Kdelc2	1120.8	-1.23592	0.110521	-2.13459	0.0327942	0.633062
A930001C03Rik	19.444	-3.34103	1.0973	-2.13344	0.0328888	0.63424
Rhou	818.197	-1.20089	0.094266	-2.1311	0.0330805	0.637288
Cyp27a1	94.9731	-1.54396	0.255686	-2.12745	0.0333829	0.642459
Taf7l	65.024	1.74111	0.34868	2.12547	0.0335478	0.644976
Arntl2	76.6425	-1.5299	0.249382	-2.12484	0.0335997	0.645319
Metap1d	244.526	1.45049	0.212384	2.12111	0.0339128	0.650672
Prss12	3.29948	-2.84211	0.869293	-2.11909	0.0340832	0.653279
Kcnmb4	28.1202	-1.64145	0.302816	-2.11829	0.0341504	0.653905
Tmem26	19.6503	1.74257	0.350905	2.11616	0.0343312	0.656702
E130008D07Rik	14.6911	-2.17122	0.553608	-2.11562	0.0343774	0.656921
Nxnl2	10.2916	-2.10357	0.521837	-2.11478	0.034449	0.657625
Ubash3a	196.493	-1.47428	0.2244	-2.11354	0.0345547	0.658977
Tubb6	4876.34	-1.16744	0.0792485	-2.11289	0.03461	0.659367
Pcdha6	3.73232	4.17591	1.50727	2.10706	0.0351122	0.668262
Dbx1	1.48568	-4.21976	1.52889	-2.10595	0.0352089	0.669429
X3300002P13Rik	17.3457	-1.75655	0.359423	-2.1049	0.0352997	0.669809
Drd2	15.0857	-1.89126	0.423375	-2.10514	0.0352795	0.669809
Epm2a	11.7411	-2.19329	0.568045	-2.10069	0.0356681	0.676121
Lonrf2	28.9451	1.65248	0.310879	2.09883	0.0358322	0.678552
BC107364	6.63867	-2.32233	0.630302	-2.09793	0.0359109	0.679363
Slc38a7	1198.62	-1.24268	0.115843	-2.09492	0.0361779	0.683413
Gstt1	176.799	-1.31579	0.150758	-2.0947	0.0361973	0.683413
Hyi	102.232	-1.55472	0.265303	-2.09091	0.0365366	0.688445
Tmco6	614.265	-1.20017	0.0957321	-2.09093	0.0365342	0.688445
Car5a	13.9401	-1.92409	0.443089	-2.08557	0.0370179	0.695952
Grm4	155.929	-1.39171	0.18784	-2.08532	0.0370398	0.695952
Slc23a2	2195.49	1.34337	0.164663	2.08526	0.0370453	0.695952
Trim29	2.47954	-3.83004	1.35791	-2.08411	0.0371503	0.697233
Olfm1	717.027	-1.22049	0.105852	-2.08298	0.0372529	0.697772
Pde4c	76.2394	-1.60773	0.291711	-2.08331	0.0372227	0.697772
Gchfr	36.1414	-1.65852	0.316351	-2.08162	0.0373776	0.699416
Gcgr	8.06959	-2.41326	0.679787	-2.07897	0.0376202	0.70326
Poln	18.3635	-1.70679	0.340133	-2.07798	0.0377113	0.704266
Atp2b2	81.8643	-1.43716	0.210452	-2.07725	0.0377786	0.704828
Fam208a	2762.3	1.3249	0.156701	2.0734	0.038135	0.710777
Zfp773	69.5534	1.39163	0.188926	2.07295	0.0381767	0.710853
Zfp65	818.043	1.30747	0.148752	2.06698	0.0387362	0.719854
Ddit4l	322.953	-1.45766	0.221387	-2.06726	0.0387096	0.719854
Nbl1	57.7989	-1.60977	0.295572	-2.06303	0.0391101	0.726089
Gpr150	12.3423	2.2445	0.604854	2.05752	0.0396362	0.734415
Syt13	526.357	-1.37676	0.183082	-2.05786	0.0396039	0.734415
Sirpa	747.872	-1.25382	0.123459	-2.05589	0.0397932	0.736603
Etv1	1012.84	1.4284	0.208732	2.05242	0.0401293	0.742097
Cemip	18.948	3.42389	1.18166	2.05125	0.0402421	0.742732
Gm14322	1107.96	1.25832	0.12591	2.05165	0.0402034	0.742732
Egf	62.0206	1.39695	0.193989	2.04627	0.0407294	0.750992
Ypel3	487.727	-1.32056	0.157004	-2.04173	0.041178	0.758526
Pus3	708.457	1.21652	0.106267	2.03746	0.0416038	0.765623
Fam120c	208.854	1.38412	0.188741	2.03516	0.0418347	0.769124
Moxd1	273.793	-1.49402	0.243183	-2.03147	0.042207	0.774463
Ntrk2	72.4457	-1.55594	0.27361	-2.03188	0.0421662	0.774463
Rims3	210.598	-1.5292	0.260677	-2.03008	0.0423486	0.77631
Mat1a	14.0254	-3.17766	1.07306	-2.02939	0.0424182	0.776832
Il20rb	39.0799	1.86724	0.42834	2.02464	0.0429039	0.784631
Pcdha7.g	4.85077	6.01972	2.47958	2.02442	0.042927	0.784632
Dlx6os1	2.23956	3.38336	1.1787	2.02202	0.0431741	0.788385
X5031434O11Rik	6.36487	-2.51553	0.749797	-2.02125	0.0432539	0.789081
Lrfn5	6.30093	2.46655	0.72629	2.01924	0.0434627	0.792127
Zbtb11os1	19.17	1.79628	0.395608	2.0128	0.044136	0.803624
Ccna1	19.4933	-1.77731	0.386461	-2.01134	0.0442895	0.805644
X4930591A17Rik	2.87497	3.76522	1.37711	2.00798	0.0446455	0.810126
Alpk3	283.763	-1.40442	0.20145	-2.00756	0.0446906	0.810126
Cd40	63.8699	-1.52902	0.263617	-2.00676	0.0447752	0.810126
Cnksr1	164.777	-1.32715	0.162931	-2.00788	0.0446565	0.810126
Dmrtc2	24.6453	-1.69829	0.347997	-2.00659	0.0447929	0.810126
Sil1	524.825	-1.27387	0.136475	-2.00676	0.0447756	0.810126
Akap3	13.9501	-1.86143	0.430605	-2.00052	0.0454439	0.820406
Dnah2	47.9454	-1.4297	0.214799	-2.00048	0.045448	0.820406
Pogk	438.166	1.32128	0.161031	1.99515	0.046027	0.830065
X4930453H23Rik	2.67388	3.72754	1.36743	1.99465	0.0460814	0.830254
Magel2	264.057	1.6336	0.317978	1.9926	0.0463054	0.833497
X4930528D03Rik	1.71396	-3.88995	1.45211	-1.99017	0.0465717	0.837495
Serinc2	146.767	-1.4538	0.228476	-1.98619	0.0470124	0.844616
Cnih3	45.7399	1.49904	0.251362	1.98534	0.0471071	0.844714
Mrgpra6	8.00656	2.95303	0.98367	1.98546	0.0470936	0.844714
Icos	4.0476	3.22241	1.12669	1.9725	0.0485522	0.869802
Lax1	5.64611	3.49397	1.26783	1.96713	0.0491687	0.877522
Prkar2b	607.37	-1.3481	0.176919	-1.96756	0.0491183	0.877522
Rasa3	320.647	-1.26742	0.135919	-1.96753	0.0491225	0.877522
Slc45a3	134.066	-1.33206	0.168746	-1.9678	0.0490911	0.877522
B4galt6	2599.52	-1.2146	0.109341	-1.96263	0.0496893	0.885978
Epor	79.9784	1.48989	0.249918	1.9602	0.0499719	0.890177
Ccdc69	13.1308	-1.9638	0.491974	-1.95904	0.050108	0.890925
Plaur	252.493	-1.39828	0.203303	-1.95905	0.0501073	0.890925
Crnde	25.4724	-2.08527	0.555645	-1.95317	0.0507998	0.902377
Asb6	901.878	1.18759	0.096098	1.95202	0.0509354	0.903936
Pmaip1	1960.03	1.43358	0.222176	1.95152	0.0509947	0.90414
Endod1	418.834	-1.26464	0.135781	-1.94901	0.0512938	0.908592
Dnajb3	24.1073	1.7049	0.361856	1.94801	0.0514134	0.909858
Col12a1	30.1203	2.25631	0.647558	1.94007	0.0523714	0.925946
Kcnq1	7.05424	-2.21453	0.626637	-1.93818	0.0526016	0.929147
Cyp2c55	4.08466	2.64099	0.846937	1.93756	0.0526772	0.929616
Zfp428	877.539	1.34337	0.177739	1.93186	0.0533764	0.941077
X4930467D21Rik	2.86621	2.78929	0.926678	1.93086	0.0535	0.94165
Gm15319	2.70923	3.39195	1.23884	1.93079	0.0535085	0.94165
X8030423F21Rik	1.82186	-3.91864	1.51295	-1.92911	0.0537169	0.944438
Palm3	1043.35	-1.29433	0.152752	-1.92684	0.0539999	0.947654
Trpm5	3.07932	-3.12322	1.1017	-1.92722	0.0539517	0.947654
Ampd1	1.92778	3.44947	1.27245	1.925	0.05423	0.950808
Tekt5	6.79855	2.7349	0.901984	1.92342	0.0544268	0.953377
Adam12	8.37197	2.73925	0.90539	1.921	0.0547323	0.957841
Sspo	65.4883	-1.46765	0.243642	-1.91941	0.0549324	0.95993
Xlr3b	17.6366	1.95827	0.499294	1.91925	0.0549532	0.95993
Pgc	37.4817	-2.21576	0.633672	-1.9186	0.0550348	0.960469
Fbln2	52.7518	-1.44168	0.230337	-1.91752	0.0551715	0.961081
Tfr2	20.5765	-1.68182	0.35552	-1.91781	0.0551356	0.961081
Gm6812	3.20026	-3.42788	1.26802	-1.91471	0.0555295	0.966429
Tmem211	11.0987	-2.21176	0.633005	-1.91429	0.0555833	0.966476
Tinagl1	80.2161	-1.63909	0.334495	-1.91063	0.0560525	0.973697
Lrrn3	2.29971	3.63667	1.38028	1.91025	0.0561016	0.973697
Pcdhgb4	50.9484	1.84826	0.444255	1.9094	0.0562099	0.974683
Prlr	88.7335	1.73588	0.386376	1.90456	0.0568369	0.984034
Dmrtb1	78.7448	1.46037	0.241738	1.90444	0.0568532	0.984034
X9430076C15Rik	5.26809	-3.21992	1.16622	-1.90352	0.0569724	0.984296
Il10rb	30.4239	-1.6162	0.323689	-1.90368	0.0569513	0.984296
Gm16551	10.8355	2.00044	0.525687	1.90312	0.057025	0.984306
AI413582	112.578	-1.31103	0.163491	-1.90244	0.0571138	0.98494
Cadps2	71.0251	1.56039	0.295268	1.89789	0.0577111	0.994333
Kdm4d	3.87017	2.67198	0.881503	1.89674	0.0578628	0.99604
X0610005C13Rik	2.8378	0.479538	0.90755	0	1	1
X0610007P14Rik	1236.34	-0.579293	0.0789496	0	1	1
X0610009B22Rik	472.902	0.151429	0.128325	0	1	1
X0610009L18Rik	4.64577	-0.605266	0.730097	0	1	1
X0610009O20Rik	2229.07	-0.0337621	0.0763778	0	1	1
X0610010B08Rik	576.216	0.814583	0.199767	0	1	1
X0610010F05Rik	1196.65	-0.0925742	0.155347	0	1	1
X0610010K14Rik	1466	-0.242992	0.143965	0	1	1
X0610011F06Rik	271.787	-0.147501	0.119268	0	1	1
X0610012G03Rik	482.589	-0.472709	0.177459	0	1	1
X0610030E20Rik	1068.25	0.0357011	0.126605	0	1	1
X0610037L13Rik	606.421	0.173608	0.161885	0	1	1
X0610038B21Rik	6.97035	-0.720985	0.490575	0	1	1
X0610039K10Rik	1.64713	1.11719	1.25252	0.093566	0.925454	1
X0610040B10Rik	9.54879	0.987242	0.509669	0	1	1
X0610040F04Rik	10.352	-0.80478	0.675654	0	1	1
X0610040J01Rik	38.6526	0.936273	0.257105	0	1	1
X0610043K17Rik	1.70628	-1.92754	1.63443	-0.5675	0.570375	1
X1010001N08Rik	0.155225	-0.782623	4.77934	0	1	1
X1110001J03Rik	274.768	0.345483	0.172349	0	1	1
X1110002L01Rik	1110.48	1.23861	0.158571	1.50477	0.132383	1
X1110004E09Rik	1208.34	0.385212	0.150699	0	1	1
X1110004F10Rik	3404.83	0.192726	0.0635207	0	1	1
X1110006O24Rik	12.054	0.303569	0.552977	0	1	1
X1110007C09Rik	272.424	-0.972156	0.152433	0	1	1
X1110008F13Rik	2338.42	0.838497	0.121867	0	1	1
X1110008L16Rik	1141.11	0.319912	0.0699121	0	1	1
X1110008P14Rik	178.26	1.04767	0.169382	0.281416	0.778391	1
X1110012L19Rik	445.185	-0.323584	0.109538	0	1	1
X1110017D15Rik	0.763795	-0.791964	2.01389	0	1	1
X1110019D14Rik	105.327	-0.460863	0.167444	0	1	1
X1110020A21Rik	11.1562	0.0247938	0.472346	0	1	1
X1110028F11Rik	0.43564	-2.06952	3.82411	-0.279679	0.779724	1
X1110028F18Rik	0.279496	-0.842199	4.78482	0	1	1
X1110032A03Rik	164.229	0.692327	0.156838	0	1	1
X1110032F04Rik	66.2463	0.830543	0.222705	0	1	1
X1110034G24Rik	156.7	-0.541326	0.16884	0	1	1
X1110037F02Rik	2691.31	0.371528	0.167881	0	1	1
X1110038B12Rik	1062.58	0.204876	0.168416	0	1	1
X1110038F14Rik	802.505	-0.0198444	0.170842	0	1	1
X1110046J04Rik	6.07694	-1.29909	0.61342	-0.487578	0.625849	1
X1110051M20Rik	583.333	-0.243925	0.0900814	0	1	1
X1110059E24Rik	821.057	-0.0747208	0.0752338	0	1	1
X1110059G10Rik	289.196	0.206542	0.108823	0	1	1
X1110065P20Rik	305.053	0.295642	0.164147	0	1	1
X1190002F15Rik	85.1448	-1.45826	0.268809	-1.70477	0.0882365	1
X1190002N15Rik	929.471	0.300179	0.145832	0	1	1
X1190007I07Rik	179.163	-0.561866	0.186288	0	1	1
X1200014J11Rik	2245.09	0.0505904	0.0973225	0	1	1
X1300002E11Rik	112.919	-0.813923	0.175827	0	1	1
X1300017J02Rik	8.38798	0.83665	0.577628	0	1	1
X1500004A13Rik	329.827	0.771415	0.121244	0	1	1
X1500009C09Rik	4.18491	-0.449908	0.823648	0	1	1
X1500009L16Rik	480.341	-0.0531021	0.122722	0	1	1
X1500011B03Rik	374.888	-0.406364	0.11609	0	1	1
X1500011K16Rik	147.54	0.307001	0.216688	0	1	1
X1500012F01Rik	1764.42	0.948141	0.195598	0	1	1
X1500015A07Rik	317.178	0.494995	0.109337	0	1	1
X1500015O10Rik	9.03246	0.842111	0.49142	0	1	1
X1500026H17Rik	3.75393	-1.34121	0.791591	-0.431041	0.666439	1
X1600002H07Rik	738.747	0.126831	0.0780602	0	1	1
X1600002K03Rik	86.8155	0.725773	0.265773	0	1	1
X1600012H06Rik	699.103	0.426235	0.0992822	0	1	1
X1600014C10Rik	151.063	0.152591	0.135685	0	1	1
X1600014C23Rik	0.726366	-1.77411	2.05686	-0.376355	0.706653	1
X1600014K23Rik	5.66772	-0.455078	0.709976	0	1	1
X1600020E01Rik	48.2261	0.035791	0.383207	0	1	1
X1600023N17Rik	13.9113	-0.629874	0.511713	0	1	1
X1600029I14Rik	0.102004	0	4.78482	0	1	1
X1600029O15Rik	1.08684	1.2325	1.68458	0.138015	0.890229	1
X1700001C02Rik	0.39008	0	4.78482	0	1	1
X1700001C19Rik	11.9375	0.207192	0.480767	0	1	1
X1700001F09Rik	0.262475	1.0104	4.77573	0.00217799	0.998262	1
X1700001G11Rik	13.4852	-0.215181	0.384347	0	1	1
X1700001G17Rik	5.0875	-0.189012	0.690011	0	1	1
X1700001J03Rik	1.51074	-2.6662	1.78582	-0.933016	0.350812	1
X1700001J11Rik	2.97138	0.167581	0.8867	0	1	1
X1700001K19Rik	2.23136	2.20563	1.27569	0.945077	0.34462	1
X1700001K23Rik	0.167435	-1.25149	4.77571	-0.0526609	0.958002	1
X1700001L05Rik	582.586	0.459295	0.206327	0	1	1
X1700001L19Rik	3.92171	-1.04418	0.985206	-0.044846	0.96423	1
X1700001O22Rik	40.5392	-0.149899	0.281716	0	1	1
X1700001P01Rik	4.60932	2.24593	0.848073	1.46913	0.141797	1
X1700003D09Rik	0.390435	0.647298	3.86528	0	1	1
X1700003E16Rik	27.2187	1.12109	0.295297	0.41006	0.681762	1
X1700003E24Rik	0.243777	-0.12086	4.52293	0	1	1
X1700003G18Rik	1.09317	-0.0863902	1.4736	0	1	1
X1700003M02Rik	4.32593	0.827965	1.2066	0	1	1
X1700003M07Rik	61.2609	0.637059	0.328028	0	1	1
X1700007G11Rik	19.0779	-0.486451	0.370782	0	1	1
X1700007J10Rik	0.345872	1.46911	2.97087	0.157903	0.874533	1
X1700007K09Rik	0.944601	1.04618	2.45286	0.0188288	0.984978	1
X1700007K13Rik	155.982	0.273889	0.269191	0	1	1
X1700007L15Rik	64.0345	1.04495	0.220328	0.204018	0.83834	1
X1700008J07Rik	62.1729	0.422569	0.248631	0	1	1
X1700008O03Rik	29.7801	-0.792402	0.406321	0	1	1
X1700009N14Rik	0.0930522	0.551924	4.78047	0	1	1
X1700010D01Rik	0.148415	0	4.78482	0	1	1
X1700010I14Rik	31.6779	1.05771	0.276905	0.208423	0.834899	1
X1700011B04Rik	0.214387	0	4.78482	0	1	1
X1700011H14Rik	0.149497	-0.8266	4.7835	0	1	1
X1700011I03Rik	0.0867821	1.22617	4.77614	0.0473538	0.962231	1
X1700012B07Rik	0.0930522	0.551924	4.78047	0	1	1
X1700012B09Rik	0.472743	-0.690677	3.11349	0	1	1
X1700012C14Rik	1.57519	0.871012	1.17862	0	1	1
X1700012D01Rik	0.934424	-0.654633	1.69938	0	1	1
X1700012D14Rik	1.22934	1.24825	1.30957	0.189565	0.84965	1
X1700012D16Rik	0.115495	0	4.78482	0	1	1
X1700012L04Rik	0.605047	0	3.1793	0	1	1
X1700013F07Rik	1.24461	-0.743277	1.12968	0	1	1
X1700013G24Rik	0.155235	0	4.78482	0	1	1
X1700013H16Rik	24.8215	-0.487679	0.374689	0	1	1
X1700015E13Rik	0.280692	-0.12086	4.34044	0	1	1
X1700015F17Rik	0.77095	0.329073	2.18179	0	1	1
X1700016C15Rik	0.102906	0.585997	4.7836	0	1	1
X1700016D06Rik	0.157811	0.600479	4.78482	0	1	1
X1700016G22Rik	0.212756	-0.842199	4.78482	0	1	1
X1700016H13Rik	5.84624	-0.26295	0.579635	0	1	1
X1700016L04Rik	0.502814	-0.894764	2.24677	0	1	1
X1700017B05Rik	2162	-0.305925	0.108635	0	1	1
X1700017J07Rik	1.25227	0.935931	2.08034	0	1	1
X1700018B08Rik	0.945276	-0.273789	1.62818	0	1	1
X1700018B24Rik	0.10354	0.600479	4.78482	0	1	1
X1700018L02Rik	10.5378	-0.108257	0.415515	0	1	1
X1700019A02Rik	4.30197	0.650699	0.726752	0	1	1
X1700019B03Rik	1.413	-0.634631	1.44337	0	1	1
X1700019B21Rik	0.222446	0	4.78482	0	1	1
X1700019D03Rik	662.894	-0.215632	0.0980875	0	1	1
X1700019E08Rik	0.851467	-1.05173	1.7141	-0.0301809	0.975923	1
X1700019G17Rik	106.618	0.215079	0.138344	0	1	1
X1700019L03Rik	3.68867	-0.0956538	1.07662	0	1	1
X1700019N19Rik	1.10718	2.19764	1.65901	0.721901	0.470356	1
X1700019O17Rik	0.255641	0.600479	4.78482	0	1	1
X1700020A23Rik	0.368384	-1.35556	4.04209	-0.0879638	0.929905	1
X1700020D05Rik	9.5497	-1.05524	0.416473	-0.132638	0.894479	1
X1700020I14Rik	1079.92	0.236427	0.12985	0	1	1
X1700020L24Rik	3.51211	-0.148571	0.8638	0	1	1
X1700020N01Rik	3.72826	0.076907	0.851775	0	1	1
X1700020N15Rik	4.6421	1.02901	0.961472	0.0301749	0.975928	1
X1700021F05Rik	833.655	-0.0942036	0.202825	0	1	1
X1700021K19Rik	558.527	0.183994	0.122097	0	1	1
X1700021N21Rik	0.488993	0	4.55335	0	1	1
X1700022H01Rik	0.465944	-0.292135	2.84616	0	1	1
X1700022I11Rik	0.541006	1.59692	2.58225	0.231162	0.817189	1
X1700023F06Rik	24.5849	-0.524188	0.367197	0	1	1
X1700024F13Rik	1.0914	-0.144538	1.43138	0	1	1
X1700024G13Rik	0.793322	-0.477421	1.87073	0	1	1
X1700024P16Rik	5.52787	0.403116	0.814027	0	1	1
X1700025B11Rik	0.196123	0.490998	4.77302	0	1	1
X1700025F24Rik	0.904095	1.9929	2.43381	0.407961	0.683303	1
X1700025G04Rik	799.51	-0.172363	0.108235	0	1	1
X1700026D08Rik	4.20364	-2.53871	1.00367	-1.53308	0.125256	1
X1700026J14Rik	1.00004	-0.730295	1.80468	0	1	1
X1700026L06Rik	18.8485	0.0714901	0.346753	0	1	1
X1700027I24Rik	0.10354	0.600479	4.78482	0	1	1
X1700027J07Rik	0.245157	-0.842199	4.78482	0	1	1
X1700028B04Rik	6.4927	-0.683693	0.673477	0	1	1
X1700028E10Rik	2.96813	-0.0979251	1.12005	0	1	1
X1700028I16Rik	1.69586	-1.69882	1.37846	-0.506959	0.612184	1
X1700028J19Rik	4.53253	0.00611871	0.735064	0	1	1
X1700028K03Rik	27.9164	-0.376001	0.374534	0	1	1
X1700028P14Rik	0.576291	-1.37453	2.41884	-0.154837	0.87695	1
X1700029H14Rik	0.882845	-1.09765	1.83527	-0.0532069	0.957567	1
X1700029I15Rik	0.231816	0.547542	4.55322	0	1	1
X1700029J07Rik	21.4258	-1.34543	0.377915	-0.914049	0.360691	1
X1700029M20Rik	7.22393	1.87816	0.618724	1.4193	0.155811	1
X1700029P11Rik	77.2484	1.29557	0.422116	0.700216	0.483793	1
X1700030A11Rik	0.175445	0.224228	4.76028	0	1	1
X1700030J22Rik	62.4614	0.872846	0.212484	0	1	1
X1700030K09Rik	345.747	-0.7305	0.120157	0	1	1
X1700030M09Rik	0.760219	0.397928	2.54531	0	1	1
X1700030O20Rik	0.328321	-0.717444	3.46258	0	1	1
X1700031A10Rik	0.200144	-0.12086	4.78482	0	1	1
X1700034H15Rik	13.8272	1.48495	0.513442	0.944517	0.344906	1
X1700034I23Rik	0.105544	0.600479	4.78482	0	1	1
X1700034K08Rik	0.291502	1.48683	4.76584	0.102151	0.918637	1
X1700034O15Rik	0.156939	-1.33173	4.77818	-0.0694258	0.944651	1
X1700034P13Rik	24.0768	0.245133	0.440099	0	1	1
X1700037C18Rik	36.9742	0.980278	0.346168	0	1	1
X1700037H04Rik	1567.06	-0.11791	0.134416	0	1	1
X1700039E15Rik	0.356529	0.293974	4.0863	0	1	1
X1700040L02Rik	0.52584	-1.91892	2.53007	-0.363202	0.716454	1
X1700042O10Rik	2.26395	1.09671	1.58222	0.061122	0.951262	1
X1700047E10Rik	0.202881	0	4.78482	0	1	1
X1700047I17Rik2	240.43	-0.532996	0.115096	0	1	1
X1700048M11Rik	1.05654	2.62262	2.06104	0.787281	0.431117	1
X1700048O20Rik	37.5923	0.466459	0.272488	0	1	1
X1700049E22Rik	0.100942	-0.842199	4.78482	0	1	1
X1700049G17Rik	197.913	0.00160821	0.127949	0	1	1
X1700052K11Rik	90.4073	0.66137	0.227984	0	1	1
X1700056E22Rik	15.3781	0.0572807	0.403081	0	1	1
X1700057H21Rik	0.61774	0	4.02303	0	1	1
X1700061G19Rik	150.753	0.42355	0.426263	0	1	1
X1700063D05Rik	0.356264	0	3.41677	0	1	1
X1700064M15Rik	0.154301	-1.19605	4.7739	-0.0410662	0.967243	1
X1700065D16Rik	0.90322	-0.120861	2.4866	0	1	1
X1700066B17Rik	0.156097	0.623302	4.78299	0	1	1
X1700066B19Rik	2.69633	-0.625875	0.947806	0	1	1
X1700066M21Rik	271.794	-0.26082	0.130833	0	1	1
X1700067K01Rik	17.5084	-1.07023	0.325558	-0.215714	0.82921	1
X1700067P10Rik	0.0919319	-0.842199	4.78482	0	1	1
X1700069L16Rik	0.384629	0	4.72989	0	1	1
X1700071M16Rik	0.481998	-0.120861	2.74477	0	1	1
X1700080O16Rik	0.10981	0	4.78482	0	1	1
X1700084C01Rik	9.62335	0.356814	0.702933	0	1	1
X1700084E18Rik	6.12745	0.355898	0.608001	0	1	1
X1700084J12Rik	0.195743	0.600479	4.78482	0	1	1
X1700086L19Rik	2.86962	-2.35292	1.27706	-1.0594	0.289416	1
X1700086O06Rik	50.3361	1.21641	0.338383	0.639541	0.522471	1
X1700088E04Rik	12.6962	1.53095	0.604036	0.87901	0.379396	1
X1700091H14Rik	0.217852	0	4.78482	0	1	1
X1700092C10Rik	0.181528	0	4.78482	0	1	1
X1700092M07Rik	2.56541	0.200135	0.887155	0	1	1
X1700093K21Rik	1.21362	-0.30492	1.37915	0	1	1
X1700094D03Rik	114.139	0.829373	0.33007	0	1	1
X1700094J05Rik	0.100749	0	4.78482	0	1	1
X1700095A21Rik	1.4385	-2.12843	1.78038	-0.633812	0.526203	1
X1700095B10Rik	0.386975	0.452764	4.00068	0	1	1
X1700096J18Rik	0.618012	-0.819124	2.10763	0	1	1
X1700096K18Rik	28.5145	-0.638722	0.352453	0	1	1
X1700097N02Rik	79.8668	-0.272805	0.320056	0	1	1
X1700099I09Rik	0.539701	-1.42949	3.78028	-0.113615	0.909543	1
X1700101E01Rik	31.7779	1.17728	0.292778	0.605496	0.54485	1
X1700101I11Rik	1.33711	-0.780914	1.34361	0	1	1
X1700102H20Rik	3.58119	0.642952	0.770133	0	1	1
X1700102P08Rik	25.8702	0.509931	0.309105	0	1	1
X1700104L18Rik	0.578152	0	2.59772	0	1	1
X1700105P06Rik	1.95533	2.07216	1.36315	0.78653	0.431557	1
X1700106J16Rik	2.02441	-0.717613	1.05214	0	1	1
X1700108F19Rik	1.37987	-0.756754	2.22528	0	1	1
X1700109G14Rik	0.33592	-0.729276	4.77363	0	1	1
X1700109H08Rik	2.44213	0.171923	1.03928	0	1	1
X1700109K24Rik	5.0715	-0.474323	0.806208	0	1	1
X1700110C19Rik	0.101596	0	4.78482	0	1	1
X1700110I01Rik	1.22972	0.802018	1.54623	0	1	1
X1700110K17Rik	0.417034	0.461458	3.37468	0	1	1
X1700112E06Rik	1.4279	-0.242564	1.13248	0	1	1
X1700112H15Rik	0.152362	0	4.78482	0	1	1
X1700112J16Rik	0.948929	-1.63788	1.94787	-0.327474	0.743309	1
X1700113A16Rik	176.551	-1.01529	0.253399	-0.0603222	0.951899	1
X1700113B09Rik	0.701173	-1.9044	2.0474	-0.441731	0.658684	1
X1700120C14Rik	0.47963	0.187619	2.67312	0	1	1
X1700120K04Rik	3.67368	0.755209	0.845914	0	1	1
X1700121N20Rik	0.36604	-1.47396	3.9851	-0.118934	0.905327	1
X1700122O11Rik	0.186843	0.600479	4.78482	0	1	1
X1700123I01Rik	12.1883	0.212473	0.498644	0	1	1
X1700123J17Rik	1.39022	-2.75289	1.61018	-1.08863	0.276316	1
X1700123M08Rik	25.5761	-0.379182	0.286006	0	1	1
X1700123O20Rik	662.958	0.440214	0.0913888	0	1	1
X1700124L16Rik	0.949006	-1.33311	1.59383	-0.209	0.834448	1
X1700125G22Rik	0.409783	0.380184	3.30006	0	1	1
X1700125H03Rik	0.68513	0.0557538	2.97235	0	1	1
X1700125H20Rik	1.31508	-0.884693	1.41838	0	1	1
X1810007D17Rik	0.279987	0	4.78482	0	1	1
X1810009A15Rik	2242.54	0.903383	0.13431	0	1	1
X1810010D01Rik	0.749237	-1.38856	2.25314	-0.172451	0.863083	1
X1810010H24Rik	20.8693	-1.86786	0.458399	-1.89325	0.0583248	1
X1810011O10Rik	14.4707	-1.04781	0.499431	-0.0957242	0.92374	1
X1810012K16Rik	0.588136	0.409494	2.42592	0	1	1
X1810013L24Rik	1671.96	0.261256	0.112688	0	1	1
X1810014B01Rik	152.039	1.04355	0.182625	0.238475	0.811513	1
X1810019D21Rik	17.8521	-0.970854	0.457146	0	1	1
X1810020O05Rik	1.26422	0.378888	1.84187	0	1	1
X1810021B22Rik	0.45553	0.625003	3.78812	0	1	1
X1810022K09Rik	1584.65	0.153359	0.163421	0	1	1
X1810024B03Rik	2.00112	3.27457	1.34363	1.69286	0.0904827	1
X1810026B05Rik	423.556	-0.143518	0.133675	0	1	1
X1810026J23Rik	1083.19	0.417752	0.107151	0	1	1
X1810030O07Rik	990.568	-0.127379	0.0894592	0	1	1
X1810032O08Rik	542.441	1.10105	0.183523	0.550601	0.581907	1
X1810034E14Rik	1.30511	0.35656	1.39477	0	1	1
X1810037I17Rik	1155.92	-0.0384312	0.0894389	0	1	1
X1810041H14Rik	2.14092	0.486084	1.02206	0	1	1
X1810043G02Rik	174.106	0.603804	0.180922	0	1	1
X1810043H04Rik	189.128	0.141009	0.190556	0	1	1
X1810044D09Rik	32.5466	0.519635	0.314517	0	1	1
X1810055G02Rik	978.097	0.667213	0.109444	0	1	1
X1810058I24Rik	983.144	-0.223851	0.131625	0	1	1
X1810062G17Rik	1.08345	-0.452065	1.46811	0	1	1
X1810062O18Rik	0.476563	1.16986	2.21194	0.0767902	0.93879	1
X1810063I02Rik	2.76804	-0.856589	1.04415	0	1	1
X1810064F22Rik	0.394407	-0.623016	4.00286	0	1	1
X2010001A14Rik	25.2616	0.428031	0.328906	0	1	1
X2010001E11Rik	0.090552	0.600479	4.78482	0	1	1
X2010003K11Rik	0.21665	-0.842199	4.78482	0	1	1
X2010010A06Rik	0.214019	0.600479	4.78482	0	1	1
X2010012O05Rik	113.704	0.685692	0.182527	0	1	1
X2010016I18Rik	1.90808	-0.604652	0.996234	0	1	1
X2010107E04Rik	1122.67	-0.22115	0.140174	0	1	1
X2010107G12Rik	6.4551	1.23515	0.756262	0.310937	0.755849	1
X2010107G23Rik	253.211	-0.923379	0.179763	0	1	1
X2010109A12Rik	0.186791	1.22859	4.77516	0.047871	0.961819	1
X2010111I01Rik	525.429	0.700241	0.153531	0	1	1
X2010204K13Rik	462.676	0.373729	0.158445	0	1	1
X2010300C02Rik	22.6585	-0.906095	0.38946	0	1	1
X2010308F09Rik	0.592658	0.798687	1.9314	0	1	1
X2010310C07Rik	0.186718	1.02323	4.77613	0.00486281	0.99612	1
X2010315B03Rik	82.7302	-1.16722	0.214082	-0.781105	0.434741	1
X2010320M18Rik	127.644	-0.30907	0.183674	0	1	1
X2200002D01Rik	80.0923	-0.667219	0.312171	0	1	1
X2200002J24Rik	2.17719	-1.33305	1.03299	-0.322415	0.747138	1
X2210010C04Rik	1.20494	-0.0527308	1.63577	0	1	1
X2210013O21Rik	396.655	0.048529	0.159555	0	1	1
X2210015D19Rik	66.0675	0.404911	0.197053	0	1	1
X2210016F16Rik	616.799	0.147589	0.118272	0	1	1
X2210016L21Rik	943.913	-0.118084	0.141883	0	1	1
X2210018M11Rik	1445.76	0.616682	0.0685902	0	1	1
X2210019I11Rik	0.0929574	-0.102349	4.7817	0	1	1
X2210039B01Rik	4.02262	-1.68412	0.752988	-0.908542	0.363592	1
X2210404E10Rik	0.158114	1.17324	4.77432	0.0362851	0.971055	1
X2210404O09Rik	258.996	0.597104	0.14443	0	1	1
X2210406O10Rik	2.45775	1.16544	0.968984	0.170733	0.864434	1
X2210408F21Rik	2.08899	-0.319937	0.969859	0	1	1
X2210409E12Rik	8.66452	0	2.32163	0	1	1
X2210416O15Rik	3.37903	-1.40719	0.828243	-0.491627	0.622983	1
X2210417A02Rik	0.934607	-1.55005	2.98509	-0.184265	0.853805	1
X2210420H20Rik	0.156066	0	4.78482	0	1	1
X2300002M23Rik	0.811324	0	2.70156	0	1	1
X2300009A05Rik	29.9904	0.107249	0.363275	0	1	1
X2310001H17Rik	1.67612	-1.5514	1.2383	-0.445287	0.656112	1
X2310002D06Rik	0.35749	-0.120861	2.96873	0	1	1
X2310002F09Rik	12.6846	-1.23966	0.484472	-0.49469	0.620819	1
X2310007B03Rik	12.2307	-0.811226	0.75763	0	1	1
X2310008N11Rik	0.297784	0	4.78482	0	1	1
X2310009A05Rik	118.321	0.626818	0.218483	0	1	1
X2310009B15Rik	88.1693	-0.0179769	0.202923	0	1	1
X2310010G23Rik	80.1589	0.974713	0.180724	0	1	1
X2310010J17Rik	9.45097	-0.259776	0.55539	0	1	1
X2310011J03Rik	643.042	0.730977	0.140164	0	1	1
X2310015A10Rik	100.977	-0.198358	0.151864	0	1	1
X2310022A10Rik	1415.96	0.717874	0.0615052	0	1	1
X2310022B05Rik	2057.36	-0.761627	0.0943624	0	1	1
X2310030A07Rik	0.146527	1.86583	4.75064	0.182256	0.855382	1
X2310030G06Rik	149.136	-0.223338	0.140475	0	1	1
X2310033P09Rik	655.702	0.536787	0.237939	0	1	1
X2310034G01Rik	4.14073	-0.021641	0.854785	0	1	1
X2310035C23Rik	1442.3	0.66517	0.139468	0	1	1
X2310036O22Rik	2516.58	0.624507	0.147148	0	1	1
X2310039H08Rik	84.4276	0.205164	0.237949	0	1	1
X2310039L15Rik	1.54299	0.872647	1.18367	0	1	1
X2310040G24Rik	22.506	1.39966	0.391383	1.02115	0.307185	1
X2310045N01Rik	520.734	-0.0699745	0.127887	0	1	1
X2310045n01rik.mef2b	1.13586	0.215158	4.64489	0	1	1
X2310047M10Rik	233.724	-0.189174	0.125693	0	1	1
X2310057M21Rik	554.397	0.397771	0.0899048	0	1	1
X2310061I04Rik	759.053	0.161462	0.132068	0	1	1
X2310067B10Rik	1675.7	-0.889849	0.0809044	0	1	1
X2310068J16Rik	18.5497	0.465878	0.394354	0	1	1
X2310069B03Rik	0.998488	-1.40403	1.91505	-0.210979	0.832904	1
X2310069G16Rik	5.18338	2.35164	0.860043	1.5716	0.116044	1
X2310081J21Rik	2.30189	-0.785144	1.06248	0	1	1
X2400006E01Rik	103.651	-0.777528	0.188686	0	1	1
X2410002F23Rik	1714.24	1.263	0.15924	1.6516	0.0986158	1
X2410003L11Rik	301.158	-0.263163	0.127242	0	1	1
X2410004B18Rik	553.823	0.522861	0.0850257	0	1	1
X2410004I01Rik	10.0942	0.604828	0.42976	0	1	1
X2410004P03Rik	23.5538	0.0871176	0.306955	0	1	1
X2410006H16Rik	3192.49	0.942528	0.191687	0	1	1
X2410015M20Rik	1007.55	0.0657109	0.154343	0	1	1
X2410016O06Rik	978.364	0.553489	0.0791381	0	1	1
X2410017I17Rik	0.177818	1.19473	4.77173	0.0408093	0.967448	1
X2410018L13Rik	14.8536	0.594955	0.354632	0	1	1
X2410021H03Rik	10.5483	-1.76498	0.789216	-0.969298	0.332397	1
X2410089E03Rik	1497.41	0.210516	0.0986761	0	1	1
X2410124H12Rik	7.21674	-1.83511	0.77884	-1.07225	0.283607	1
X2410127L17Rik	2912.26	-0.123731	0.0915571	0	1	1
X2410131K14Rik	789.827	0.740321	0.0814789	0	1	1
X2410137M14Rik	15.6735	-0.306219	0.804538	0	1	1
X2500002B13Rik	90.1808	-0.599473	0.187593	0	1	1
X2500004C02Rik	83.0834	0.0509204	0.273	0	1	1
X2510002D24Rik	275.392	-0.316287	0.207667	0	1	1
X2510003B16Rik	12.8043	-0.145915	0.405507	0	1	1
X2510009E07Rik	9.45106	0.129989	0.593265	0	1	1
X2510039O18Rik	1597.89	0.0179511	0.0870038	0	1	1
X2610001J05Rik	739.479	-0.570276	0.113358	0	1	1
X2610002M06Rik	684.029	-0.59519	0.11921	0	1	1
X2610005L07Rik	3928.28	0.311736	0.239792	0	1	1
X2610008E11Rik	1102.33	-0.0684451	0.0879873	0	1	1
X2610015P09Rik	587.209	0.19505	0.193018	0	1	1
X2610016A17Rik	0.194053	-0.83299	4.78405	0	1	1
X2610020C07Rik	46.1709	-0.0972337	0.301434	0	1	1
X2610020H08Rik	196.21	-0.531069	0.117801	0	1	1
X2610027K06Rik	0.808439	-0.413381	1.71626	0	1	1
X2610028E06Rik	4.5033	0.380361	0.883865	0	1	1
X2610028H24Rik	0.514435	0.75082	3.267	0	1	1
X2610035D17Rik	9.33112	0.0674871	0.542585	0	1	1
X2610035F20Rik	76.7999	1.17658	0.286302	0.616776	0.537383	1
X2610037D02Rik	5.17706	0.199463	0.598958	0	1	1
X2610042L04Rik	114.872	0.282747	0.316226	0	1	1
X2610044O15Rik8	179.201	0.408906	0.164578	0	1	1
X2610100L16Rik	3.81914	-0.747486	0.796594	0	1	1
X2610203C22Rik	0.807315	-2.74521	2.05196	-0.850509	0.395042	1
X2610206C17Rik	0.816662	2.73719	1.91416	0.907546	0.364118	1
X2610301B20Rik	885.525	0.343301	0.135754	0	1	1
X2610305D13Rik	2537.68	1.18613	0.161545	1.15216	0.249255	1
X2610306M01Rik	89.9906	0.329828	0.235883	0	1	1
X2610307P16Rik	93.3625	0.882944	0.206366	0	1	1
X2610316D01Rik	1.38114	-1.68378	1.32716	-0.515217	0.606401	1
X2610318N02Rik	990.525	0.0350427	0.185692	0	1	1
X2610507B11Rik	11476.1	-0.00443794	0.114514	0	1	1
X2610507I01Rik	9.47182	-0.370472	0.562437	0	1	1
X2610524H06Rik	510.539	0.332325	0.133335	0	1	1
X2610528A11Rik	3.48592	-0.0117793	0.75741	0	1	1
X2700029M09Rik	2342.37	-0.180021	0.0636679	0	1	1
X2700038G22Rik	158.444	0.77879	0.21197	0	1	1
X2700046G09Rik	20.8642	-0.127301	0.348625	0	1	1
X2700049A03Rik	1312.89	-0.641399	0.145063	0	1	1
X2700054A10Rik	44.7314	0.481617	0.229501	0	1	1
X2700060E02Rik	5300.94	0.210866	0.100138	0	1	1
X2700062C07Rik	455.702	0.389074	0.117649	0	1	1
X2700070H01Rik	1.18587	0.486473	1.77449	0	1	1
X2700081O15Rik	549.961	0.287677	0.137367	0	1	1
X2700094K13Rik	3360.93	-0.0941807	0.137322	0	1	1
X2700097O09Rik	527.755	0.385233	0.0962645	0	1	1
X2700099C18Rik	272.047	-0.626724	0.244789	0	1	1
X2810001G20Rik	85.9151	0.25906	0.220595	0	1	1
X2810002D19Rik	96.6844	0.648385	0.176801	0	1	1
X2810004N23Rik	2777.37	0.383476	0.0744221	0	1	1
X2810006K23Rik	591.705	-0.0833542	0.105072	0	1	1
X2810013P06Rik	278.22	-0.0922566	0.137339	0	1	1
X2810021J22Rik	428.103	0.657135	0.091282	0	1	1
X2810025M15Rik	2562.27	0.0166839	0.124214	0	1	1
X2810029C07Rik	45.4651	0.557649	0.2529	0	1	1
X2810032G03Rik	4.22971	0.593381	0.724726	0	1	1
X2810403A07Rik	3128.39	0.659561	0.100383	0	1	1
X2810403D21Rik	9.46036	0.576268	0.55536	0	1	1
X2810408A11Rik	302.621	-0.863781	0.139745	0	1	1
X2810408I11Rik	203.525	0.348815	0.157988	0	1	1
X2810410L24Rik	12.5564	-0.937163	0.471829	0	1	1
X2810417H13Rik	4303	-0.288508	0.0956888	0	1	1
X2810428I15Rik	837.124	0.188131	0.168731	0	1	1
X2810429I04Rik	7.11183	0.884921	0.595103	0	1	1
X2810433D01Rik	2.42058	-0.231027	1.10555	0	1	1
X2810454H06Rik	19.3424	-1.20442	0.435201	-0.469722	0.638553	1
X2810459M11Rik	20.9361	0.183737	0.32801	0	1	1
X2810468N07Rik	20.7438	-1.49873	0.315161	-1.58246	0.113544	1
X2810474O19Rik	4716.4	0.291662	0.0775563	0	1	1
X2900005J15Rik	7.83767	-1.78618	0.592599	-1.32666	0.184622	1
X2900008C10Rik	11.3171	1.23285	0.5583	0.417075	0.676623	1
X2900009J06Rik	6.78472	0.0172925	0.67183	0	1	1
X2900011O08Rik	1254.64	0.134601	0.102542	0	1	1
X2900026A02Rik	912.872	-0.110241	0.0938323	0	1	1
X2900041M22Rik	41.5528	-0.258995	0.326143	0	1	1
X2900052N01Rik	0.154204	0	4.78482	0	1	1
X2900057B20Rik	0.144917	-0.842199	4.78482	0	1	1
X2900060B14Rik	5.75843	0.343549	0.800338	0	1	1
X2900076A07Rik	28.5216	-0.0876202	0.294398	0	1	1
X2900079G21Rik	0.825283	-1.3502	2.79052	-0.125497	0.90013	1
X2900092D14Rik	0.349273	1.04279	3.42667	0.0124859	0.990038	1
X2900097C17Rik	6468.42	-0.246273	0.0871161	0	1	1
X3000002C10Rik	18.5091	0.133713	0.442123	0	1	1
X3010001F23Rik	8.82014	0.684166	0.541222	0	1	1
X3010026O09Rik	333.132	-0.35232	0.152723	0	1	1
X3110002H16Rik	514.955	0.0224167	0.125813	0	1	1
X3110009E18Rik	117.417	0.516007	0.208777	0	1	1
X3110021A11Rik	6.41633	-0.531679	0.599011	0	1	1
X3110021N24Rik	65.7088	-0.582111	0.367032	0	1	1
X3110035E14Rik	0.235586	0	4.78482	0	1	1
X3110039I08Rik	5.68815	-0.401913	0.770971	0	1	1
X3110040N11Rik	193.147	-0.175119	0.137326	0	1	1
X3110043O21Rik	650.976	-0.767121	0.15744	0	1	1
X3110045C21Rik	5.04599	0.0171496	0.60518	0	1	1
X3110052M02Rik	99.6125	-0.0113077	0.151157	0	1	1
X3110056K07Rik	66.4763	0.146842	0.266891	0	1	1
X3110057O12Rik	125.441	0.0585081	0.251583	0	1	1
X3110062M04Rik	151.994	0.15586	0.155962	0	1	1
X3110070M22Rik	2.21147	0.414506	0.983044	0	1	1
X3110079O15Rik	1.19769	-0.158718	1.25165	0	1	1
X3110082I17Rik	1253.63	0.377566	0.0709875	0	1	1
X3110082J24Rik	1.51673	1.16247	1.39139	0.11677	0.907042	1
X3200001D21Rik	3.32709	0.715706	0.723613	0	1	1
X3300002I08Rik	12.1175	-0.175501	0.461705	0	1	1
X3425401B19Rik	0.702711	-3.04634	2.17601	-0.940411	0.347007	1
X3632451O06Rik	580.604	-0.685099	0.105406	0	1	1
X3632454L22Rik	7.05368	0.0111946	0.573181	0	1	1
X3830403N18Rik	0.108627	-0.12086	4.78482	0	1	1
X3830406C13Rik	244.734	-0.996881	0.137642	0	1	1
X3830408C21Rik	27.3289	-0.645424	0.280823	0	1	1
X3830417A13Rik	23.8991	-1.0111	0.452042	-0.0245527	0.980412	1
X3830432H09Rik	4.19094	1.57807	0.837322	0.690381	0.489955	1
X3930402G23Rik	6.43667	0.617157	0.609217	0	1	1
X4430402I18Rik	8.1795	-0.297897	0.512779	0	1	1
X4631405J19Rik	0.572057	-0.108997	1.99326	0	1	1
X4632404H12Rik	101.415	0.341853	0.167871	0	1	1
X4632415L05Rik	550.697	0.495896	0.103703	0	1	1
X4632427E13Rik	9.06043	0.428055	0.465214	0	1	1
X4632428C04Rik	3.92207	-0.458969	0.816062	0	1	1
X4632428N05Rik	36.0132	-0.986449	0.268429	0	1	1
X4732416N19Rik	0.740598	0.924115	2.60844	0	1	1
X4732456N10Rik	15.4639	0.747996	0.626278	0	1	1
X4732471J01Rik	10.5761	-1.74265	0.509458	-1.45772	0.144918	1
X4732490B19Rik	0.282807	-1.99942	4.75993	-0.209964	0.833696	1
X4732491K20Rik	28.6624	0.482218	0.322728	0	1	1
X4831407H17Rik	0.377097	1.09689	3.4214	0.0283176	0.977409	1
X4831440E17Rik	8.59796	-0.637567	0.492174	0	1	1
X4833412C05Rik	6.59625	-0.591087	0.725986	0	1	1
X4833417C18Rik	40.0894	-0.159054	0.238617	0	1	1
X4833418N02Rik	2.15782	0.954318	1.40951	0	1	1
X4833419F23Rik	0.805366	-0.0306693	1.90761	0	1	1
X4833420G17Rik	755.389	0.00998817	0.141576	0	1	1
X4833422C13Rik	0.896429	1.25957	1.61985	0.160241	0.872691	1
X4833422M21Rik	3.83691	2.10221	0.781936	1.4096	0.158659	1
X4833423E24Rik	1.08275	-1.29066	1.93585	-0.150147	0.880649	1
X4833427G06Rik	2.39542	1.37175	1.47337	0.252311	0.800801	1
X4833439L19Rik	3483.65	-0.0799283	0.0861243	0	1	1
X4921504A21Rik	14.3017	0.549205	0.399939	0	1	1
X4921504E06Rik	0.198015	0.600479	4.78482	0	1	1
X4921506M07Rik	1.38332	-1.65338	1.50189	-0.435036	0.663536	1
X4921507L20Rik	2.56223	0.94733	1.11021	0	1	1
X4921507P07Rik	69.007	1.4156	0.277681	1.49667	0.13448	1
X4921509C19Rik	2.29167	0.256011	1.15948	0	1	1
X4921511C10Rik	0.200619	-0.840617	4.78469	0	1	1
X4921511I17Rik	0.216459	0	4.78482	0	1	1
X4921517D22Rik	0.364188	-0.101626	4.77513	0	1	1
X4921524J17Rik	740.441	-0.295572	0.110335	0	1	1
X4921525O09Rik	1.2208	-0.834955	1.36609	0	1	1
X4921530L21Rik	0.394476	-0.814285	2.88389	0	1	1
X4921531C22Rik	25.4688	1.12833	0.356851	0.359609	0.719139	1
X4921536K21Rik	44.9792	-0.117056	0.201719	0	1	1
X4921539E11Rik	0.254545	1.20163	4.41342	0.0456846	0.963562	1
X4922502D21Rik	0.141614	1.23132	4.77599	0.0484339	0.96137	1
X4930402F11Rik	0.153006	0	4.78482	0	1	1
X4930402H24Rik	562.998	-1.28383	0.172235	-1.64794	0.0993659	1
X4930404I05Rik	6.00392	-1.60497	0.651795	-0.92816	0.353324	1
X4930404N11Rik	11.1797	-0.943982	0.471898	0	1	1
X4930405A21Rik	7.19709	-0.795192	0.566752	0	1	1
X4930412C18Rik	2.29156	-1.81493	1.05978	-0.768961	0.441917	1
X4930412O13Rik	1.52701	-0.106581	1.46814	0	1	1
X4930413F20Rik	0.346857	0	3.43528	0	1	1
X4930413G21Rik	167.804	0.0379715	0.149649	0	1	1
X4930414N06Rik	0.189786	0.959719	4.77408	0	1	1
X4930415F15Rik	0.579595	-1.23353	2.67577	-0.0872753	0.930453	1
X4930415O20Rik	2.25713	-0.079579	1.04562	0	1	1
X4930417O22Rik	0.192806	0.600479	4.78482	0	1	1
X4930425L21Rik	0.167763	0	4.78482	0	1	1
X4930425O10Rik	0.107221	0.600479	4.78482	0	1	1
X4930426D05Rik	42.6739	-0.688986	0.293884	0	1	1
X4930426L09Rik	2.81209	-0.345215	0.933456	0	1	1
X4930427A07Rik	1198.12	-0.332098	0.0823449	0	1	1
X4930428O21Rik	0.354606	0.600484	3.00975	0	1	1
X4930429B21Rik	69.9412	0.780189	0.264025	0	1	1
X4930430F08Rik	487.34	-0.259729	0.141849	0	1	1
X4930431P03Rik	0.273966	0.600479	4.78482	0	1	1
X4930432K21Rik	68.0551	-0.743312	0.211967	0	1	1
X4930433N12Rik	7.93837	-1.5614	0.524792	-1.06976	0.284725	1
X4930435E12Rik	0.2364	1.36589	4.54091	0.0805772	0.935778	1
X4930442L01Rik	0.694809	-0.324425	2.05911	0	1	1
X4930443O20Rik	0.147059	0.600479	4.78482	0	1	1
X4930444F02Rik	1.96165	-2.10924	1.55588	-0.71293	0.475889	1
X4930444G20Rik	5.6459	0.443553	1.00113	0	1	1
X4930444M15Rik	22.848	0.159591	0.442465	0	1	1
X4930444P10Rik	3.76812	0.31332	0.939821	0	1	1
X4930445N18Rik	0.200002	-2.16513	4.74967	-0.245307	0.806219	1
X4930447C04Rik	591.763	1.24406	0.265725	0.918455	0.358381	1
X4930447F24Rik	0.942671	0.532778	1.63462	0	1	1
X4930447K03Rik	0.674822	0.796567	2.6096	0	1	1
X4930447M23Rik	0.306494	-1.46791	3.504	-0.133536	0.893769	1
X4930449E01Rik	0.191743	1.1293	4.77935	0.0270542	0.978417	1
X4930451G09Rik	29.2487	0.882839	0.322634	0	1	1
X4930452B06Rik	205.12	-0.524834	0.173259	0	1	1
X4930453L07Rik	0.146597	0	4.78482	0	1	1
X4930453N24Rik	1018.86	1.15963	0.0879546	1.8149	0.0695387	1
X4930455B14Rik	0.372793	-1.46845	4.77486	-0.0981071	0.921847	1
X4930455C13Rik	4.49926	-1.88602	0.839524	-1.05539	0.291247	1
X4930455G09Rik	0.557455	0	4.21197	0	1	1
X4930461G14Rik	31.3746	-0.325401	0.383412	0	1	1
X4930465K10Rik	7.35796	0.195434	0.518386	0	1	1
X4930467E23Rik	0.848611	-3.92599	3.00568	-0.973484	0.330313	1
X4930469G21Rik	1.3055	-1.30358	1.86846	-0.162477	0.87093	1
X4930470H14Rik	1.06294	2.14914	2.31776	0.495796	0.620038	1
X4930470P17Rik	0.211088	1.16837	4.77379	0.0352693	0.971865	1
X4930471M09Rik	0.461638	0.523846	2.84335	0	1	1
X4930473A02Rik	0.443574	-0.763086	2.49761	0	1	1
X4930474N09Rik	0.0867821	1.22617	4.77614	0.0473538	0.962231	1
X4930477N07Rik	3.31812	1.4093	0.975309	0.41966	0.674734	1
X4930478L05Rik	0.148834	0	4.78482	0	1	1
X4930479D17Rik	0.14081	0.600479	4.78482	0	1	1
X4930480K23Rik	167.955	0.0305278	0.117482	0	1	1
X4930481A15Rik	11.0209	0.425914	0.454659	0	1	1
X4930483J18Rik	1.28239	0.304328	1.58164	0	1	1
X4930483K19Rik	5.69674	0.124642	0.628717	0	1	1
X4930483O08Rik	0.0762947	1.01469	4.77586	0.00307633	0.997545	1
X4930486L24Rik	10.0487	-0.148035	0.723186	0	1	1
X4930487H11Rik	0.705402	-0.143252	2.93048	0	1	1
X4930488L21Rik	0.163201	0.288704	4.77212	0	1	1
X4930502E09Rik	0.739215	-0.57501	1.94856	0	1	1
X4930502E18Rik	3.03895	0.0224403	1.00519	0	1	1
X4930503B20Rik	0.161009	-1.47017	4.77514	-0.0984612	0.921566	1
X4930503E14Rik	1.13194	0.906419	1.31671	0	1	1
X4930503L19Rik	716.535	0.707345	0.208784	0	1	1
X4930505A04Rik	1.15362	1.69887	1.36997	0.510132	0.609959	1
X4930506A18Rik	0.214065	-0.842199	4.78482	0	1	1
X4930506C21Rik	0.555156	0.121804	2.72969	0	1	1
X4930507D05Rik	31.3432	0.566275	0.322292	0	1	1
X4930509E16Rik	16.8728	1.79823	0.450566	1.77162	0.0764574	1
X4930511A02Rik	0.137203	1.20151	4.77352	0.042215	0.966327	1
X4930511A08Rik	0.392434	-0.195312	4.78482	0	1	1
X4930511M06Rik	0.356844	0.143868	4.76531	0	1	1
X4930512B01Rik	0.106469	-0.842199	4.78482	0	1	1
X4930512J16Rik	2.18206	-0.602676	1.17001	0	1	1
X4930513N10Rik	104.603	0.119297	0.225351	0	1	1
X4930515G01Rik	3.91756	0.320667	0.687127	0	1	1
X4930518P08Rik	0.203874	-1.02004	4.76783	-0.004203	0.996646	1
X4930519F09Rik	0.196659	0.593017	4.7842	0	1	1
X4930519F16Rik	7.43874	0.704467	1.04981	0	1	1
X4930519G04Rik	1.04078	-1.73563	1.61393	-0.4558	0.648534	1
X4930520O04Rik	9.70802	0.999338	0.50509	0	1	1
X4930521E06Rik	0.3682	-1.27293	3.38349	-0.080664	0.935709	1
X4930523C07Rik	10.9015	-0.298622	0.515363	0	1	1
X4930524B15Rik	9.12245	1.96637	0.594403	1.62578	0.103996	1
X4930525D18Rik	0.162947	0	4.78482	0	1	1
X4930525G20Rik	4.02013	1.244	0.785429	0.310659	0.75606	1
X4930526I15Rik	55.0736	0.0428609	0.25192	0	1	1
X4930526L06Rik	36.5492	0.246766	0.315631	0	1	1
X4930528A17Rik	21.0242	0.458315	0.345498	0	1	1
X4930529C04Rik	0.147195	0	4.78482	0	1	1
X4930538K18Rik	12.3027	-0.423459	0.520226	0	1	1
X4930539E08Rik	69.2804	0.376825	0.250867	0	1	1
X4930539J05Rik	70.6145	0.50431	0.239922	0	1	1
X4930539M17Rik	0.103579	-0.814657	4.78245	0	1	1
X4930542D17Rik	0.0941429	0	4.78482	0	1	1
X4930545E07Rik	0.103585	0	4.78482	0	1	1
X4930546K05Rik	1.21691	-0.120861	2.13819	0	1	1
X4930547E08Rik	0.146307	-0.137857	4.78345	0	1	1
X4930547E14Rik	0.102004	0	4.78482	0	1	1
X4930548H24Rik	80.171	0.934201	0.20412	0	1	1
X4930549C01Rik	0.155995	0	4.78482	0	1	1
X4930549G23Rik	1.43019	-0.294963	1.60972	0	1	1
X4930550C14Rik	22.8291	-1.44208	0.37302	-1.18513	0.235966	1
X4930550L24Rik	0.331569	-0.61694	4.16623	0	1	1
X4930552P12Rik	1.55672	1.83081	1.7355	0.478712	0.632143	1
X4930555G01Rik	5.64683	-0.190812	0.651686	0	1	1
X4930556C24Rik	0.586897	-1.73523	2.42302	-0.303435	0.761558	1
X4930556G01Rik	0.10981	0	4.78482	0	1	1
X4930556M19Rik	23.0449	-0.697176	0.384834	0	1	1
X4930556N13Rik	0.148606	-0.842199	4.78482	0	1	1
X4930557F10Rik	0.145126	1.12659	4.77927	0.0264872	0.978869	1
X4930557K07Rik	0.449281	1.62402	2.74964	0.226947	0.820465	1
X4930558C23Rik	0.092419	0.600479	4.78482	0	1	1
X4930558J18Rik	81.5198	-0.219669	0.193476	0	1	1
X4930558K02Rik	0.526521	-3.29979	2.58561	-0.889455	0.373759	1
X4930562C15Rik	0.714558	-0.359384	1.91185	0	1	1
X4930562F07Rik	0.281602	-0.375067	4.75033	0	1	1
X4930563D23Rik	1.65152	-2.12558	1.64295	-0.685094	0.493284	1
X4930563E18Rik	0.0933398	-1.29604	4.7771	-0.0619715	0.950586	1
X4930563E22Rik	26.1922	-0.972596	0.30189	0	1	1
X4930563M21Rik	0.452297	1.3791	2.8492	0.133054	0.894151	1
X4930568G15Rik	0.152019	-0.782056	4.77928	0	1	1
X4930570G19Rik	6.9126	1.52854	0.593313	0.890837	0.373017	1
X4930577N17Rik	16.1225	0.715528	0.389026	0	1	1
X4930578M01Rik	0.614574	0.899395	2.2455	0	1	1
X4930579G18Rik	23.8182	0.355426	0.34513	0	1	1
X4930579G24Rik	310.868	-0.328414	0.158918	0	1	1
X4930579K19Rik	6.78721	-0.32844	0.653	0	1	1
X4930581F22Rik	9.10884	-0.719641	0.499438	0	1	1
X4930583K01Rik	0.246998	-0.865545	4.78295	0	1	1
X4930586N03Rik	0.146815	-0.113074	4.78417	0	1	1
X4930590J08Rik	1.97613	-1.56838	1.16173	-0.489251	0.624664	1
X4930594C11Rik	0.906859	-1.05993	1.54479	-0.0387939	0.969055	1
X4930595D18Rik	0.299518	-0.0558496	4.2665	0	1	1
X4930595M18Rik	0.1681	0	4.78482	0	1	1
X4930599N23Rik	1.78429	1.40329	1.3371	0.301616	0.762945	1
X4931402G19Rik	0.456155	0.600483	3.21717	0	1	1
X4931403E22Rik	0.156864	0	4.78482	0	1	1
X4931403G20Rik	0.392416	-2.04487	3.86521	-0.270327	0.786909	1
X4931406C07Rik	612.214	-0.076787	0.10443	0	1	1
X4931406H21Rik	0.227121	-0.842199	4.78482	0	1	1
X4931406P16Rik	2487.62	-0.115879	0.184747	0	1	1
X4931408C20Rik	0.219724	0	4.78482	0	1	1
X4931408D14Rik	1.37089	0.113657	1.58176	0	1	1
X4931409K22Rik	3.00408	0.939363	0.967478	0	1	1
X4931414P19Rik	280.16	-0.382487	0.106615	0	1	1
X4931423N10Rik	0.430825	0	3.79846	0	1	1
X4931428F04Rik	528.457	-0.431488	0.135815	0	1	1
X4931429I11Rik	2.49849	-2.05365	1.31165	-0.803301	0.421801	1
X4931429L15Rik	0.250488	0.456957	4.75764	0	1	1
X4931431C16Rik	2.17351	-0.734616	0.930327	0	1	1
X4931440F15Rik	3.0587	0.102559	1.14873	0	1	1
X4931440P22Rik	15.9815	-0.0836948	0.415483	0	1	1
X4932411E22Rik	0.148074	0	4.78482	0	1	1
X4932411N23Rik	0.279577	0	4.78482	0	1	1
X4932412D23Rik	1.79882	0.545865	1.60394	0	1	1
X4932415M13Rik	0.987322	-0.102617	1.62249	0	1	1
X4932416H05Rik	49.6817	-0.144414	0.217611	0	1	1
X4932438A13Rik	2820.7	-0.451484	0.17142	0	1	1
X4932438H23Rik	0.313849	1.70657	4.1602	0.169841	0.865135	1
X4932441J04Rik	0.181475	-0.128321	4.7842	0	1	1
X4932443I19Rik	0.0916966	-0.842199	4.78482	0	1	1
X4932702P03Rik	0.0948577	0	4.78482	0	1	1
X4933400A11Rik	0.867616	-0.369547	1.91487	0	1	1
X4933400F21Rik	0.197599	-2.03139	4.75689	-0.21682	0.828349	1
X4933402D24Rik	9.13499	0.0258038	0.473305	0	1	1
X4933402E13Rik	52.5445	-0.980505	0.61908	0	1	1
X4933402J07Rik	0.111181	0	4.78482	0	1	1
X4933403O08Rik	3.93472	2.37679	0.784421	1.75516	0.0792315	1
X4933404K08Rik	0.0762947	1.01469	4.77586	0.00307633	0.997545	1
X4933404O12Rik	1395.25	-0.228252	0.11402	0	1	1
X4933405D12Rik	1.52266	0.0850702	1.1217	0	1	1
X4933405L10Rik	3.97907	-0.850671	0.761023	0	1	1
X4933406C10Rik	1.79876	-0.685911	1.10222	0	1	1
X4933406F09Rik	0.109177	0	4.78482	0	1	1
X4933406I18Rik	0.0982745	-0.12086	4.78482	0	1	1
X4933406J08Rik	30.0414	0.494908	0.326856	0	1	1
X4933406J10Rik	0.10981	0	4.78482	0	1	1
X4933406M09Rik	0.138177	-0.624989	4.77656	0	1	1
X4933407K13Rik	170.235	-0.081018	0.136835	0	1	1
X4933408B17Rik	4.67002	-1.33415	0.822122	-0.406444	0.684416	1
X4933408J17Rik	1.16975	1.00443	1.28273	0.00345489	0.997243	1
X4933408N05Rik	0.362395	-2.2668	4.74941	-0.266729	0.789678	1
X4933409K07Rik	40.3766	0.0340253	0.234543	0	1	1
X4933411E08Rik	0.105075	0	4.78482	0	1	1
X4933411K16Rik	5.17473	0.115858	0.699657	0	1	1
X4933412E12Rik	32.708	0.660827	0.333913	0	1	1
X4933413G19Rik	0.527805	1.1333	2.72729	0.0488762	0.961018	1
X4933413J09Rik	3.99153	1.50092	0.989134	0.50642	0.612562	1
X4933416C03Rik	2.66722	2.9014	1.14057	1.66707	0.095501	1
X4933416M07Rik	28.0614	0.291452	0.252244	0	1	1
X4933417D19Rik	2.53741	0.419522	1.01664	0	1	1
X4933417E11Rik	0.144385	0	4.78482	0	1	1
X4933417O13Rik	0.309683	-2.07847	4.75643	-0.226739	0.820627	1
X4933421O10Rik	92.0578	-1.08132	0.205001	-0.396675	0.691607	1
X4933422A05Rik	0.891878	1.91324	1.83067	0.498855	0.617881	1
X4933424G05Rik	0.250582	0	4.44734	0	1	1
X4933424G06Rik	1.41951	-0.138248	1.48433	0	1	1
X4933425L06Rik	0.374182	0.106394	4.77417	0	1	1
X4933427D06Rik	14.2505	-0.371382	0.482989	0	1	1
X4933427D14Rik	649.093	0.443694	0.121997	0	1	1
X4933427E11Rik	1.98968	1.67615	1.06538	0.634652	0.525656	1
X4933427G17Rik	3.11084	-1.14532	0.863664	-0.168263	0.866376	1
X4933428C19Rik	0.115495	0	4.78482	0	1	1
X4933428G20Rik	3.91754	-1.57987	1.23488	-0.46958	0.638655	1
X4933430I17Rik	14.9914	-0.414109	0.411275	0	1	1
X4933431E20Rik	121.58	-0.906732	0.158616	0	1	1
X4933431G14Rik	0.511638	-1.05672	2.39468	-0.0236866	0.981103	1
X4933432G23Rik	0.200177	0	4.78482	0	1	1
X4933432I03Rik	0.269356	1.80534	4.72362	0.170493	0.864622	1
X4933432I09Rik	0.186727	-0.772188	4.77593	0	1	1
X4933433C11Rik	5.70282	0.153539	0.724028	0	1	1
X4933433G15Rik	4.90452	-0.93581	0.663072	0	1	1
X4933433G19Rik	2.17982	-0.796239	1.25916	0	1	1
X4933434E20Rik	1560.66	1.03152	0.0825741	0.381734	0.702658	1
X4933438K21Rik	23.5808	0.431761	0.522036	0	1	1
X4933439C10Rik	81.7982	-0.853333	0.253063	0	1	1
X4933439K11Rik	4.09117	-0.962853	0.875586	0	1	1
X4933440M02Rik	1.44278	0.600484	2.57495	0	1	1
X5031410I06Rik	6.33843	1.59547	0.680794	0.874676	0.38175	1
X5031414D18Rik	4.44799	-0.203303	0.649687	0	1	1
X5031425E22Rik	172.272	-0.5198	0.140568	0	1	1
X5031434C07Rik	0.139302	-0.136466	4.78127	0	1	1
X5031439G07Rik	1747.63	-1.1121	0.090529	-1.23827	0.215615	1
X5033403F01Rik	5.51559	1.42867	0.659799	0.649702	0.515885	1
X5033404E19Rik	1.5446	-0.120861	1.7237	0	1	1
X5033406O09Rik	15.9883	-1.39006	0.405693	-0.961474	0.336314	1
X5330411J11Rik	2.48229	-0.841836	1.42705	0	1	1
X5330413P13Rik	3.03901	-2.94805	1.23233	-1.58079	0.113927	1
X5330417C22Rik	23.6267	0.402335	0.345905	0	1	1
X5330426P16Rik	31.6142	0.0736536	0.344811	0	1	1
X5330434G04Rik	3.62099	0.104831	0.802891	0	1	1
X5430401F13Rik	0.102004	0	4.78482	0	1	1
X5430402O13Rik	0.72867	0.461501	1.8477	0	1	1
X5430403N17Rik	2.33481	2.62746	1.35488	1.20118	0.229681	1
X5430405H02Rik	25.2856	0.0699637	0.386262	0	1	1
X5430416O09Rik	0.293833	-0.842201	4.27823	0	1	1
X5430421F17Rik	0.375267	-1.15932	4.72923	-0.0336875	0.973126	1
X5430427O19Rik	0.0884904	-1.28014	4.7766	-0.0586473	0.953233	1
X5430431A17Rik	0.350969	1.21023	4.02859	0.0521858	0.958381	1
X5430440P10Rik	0.457978	2.77504	2.68435	0.661256	0.508448	1
X5530601H04Rik	132.263	0.44372	0.157027	0	1	1
X5730403I07Rik	2.24701	0.627196	0.983329	0	1	1
X5730408K05Rik	111.069	0.146054	0.289635	0	1	1
X5730409E04Rik	148.023	-0.568661	0.172377	0	1	1
X5730416F02Rik	0.152108	0.600479	4.78482	0	1	1
X5730420D15Rik	6.94147	1.28629	0.596316	0.4801	0.631157	1
X5730422E09Rik	1.06544	0.0643767	1.63212	0	1	1
X5730435O14Rik	0.0891495	0.600479	4.78482	0	1	1
X5730455P16Rik	854.418	-0.116719	0.0798181	0	1	1
X5730457N03Rik	1.35392	0.571554	2.1286	0	1	1
X5730480H06Rik	41.1179	-0.836486	0.369328	0	1	1
X5730488B01Rik	1.53081	-2.82432	1.35151	-1.34984	0.177068	1
X5730507C01Rik	87.7805	0.997351	0.217369	0	1	1
X5730508B09Rik	54.4518	0.197413	0.194748	0	1	1
X5730522E02Rik	1.71055	0.840954	1.02341	0	1	1
X5730559C18Rik	1240.35	0.0924456	0.0928557	0	1	1
X5830415F09Rik	328.269	0.389923	0.113039	0	1	1
X5830416P10Rik	1.92837	-0.131653	1.22173	0	1	1
X5830417I10Rik	4059.83	-0.0982333	0.109535	0	1	1
X5830418P13Rik	17.861	-0.840687	1.46364	0	1	1
X5830428M24Rik	0.212175	-0.842199	4.78482	0	1	1
X5830432E09Rik	0.101959	0	4.78482	0	1	1
X5830444B04Rik	1.45079	-1.3063	1.77657	-0.172413	0.863113	1
X5830454E08Rik	14.8973	-1.04192	0.470094	-0.0891727	0.928945	1
X5830473C10Rik	2.01859	0.974622	1.19737	0	1	1
X5930403L14Rik	14.996	-1.46309	0.476966	-0.970904	0.331596	1
X5930412G12Rik	12.2933	-1.01913	0.477769	-0.0400408	0.968061	1
X5930430L01Rik	21.6584	1.49987	0.351574	1.42181	0.155081	1
X5930438M14Rik	0.183512	0.190354	4.76881	0	1	1
X6030407O03Rik	0.192521	0	4.78482	0	1	1
X6030408B16Rik	0.444793	2.43541	2.75263	0.521469	0.60204	1
X6030419C18Rik	29.4603	-0.401906	0.362324	0	1	1
X6030443J06Rik	45.9179	-0.674346	0.363667	0	1	1
X6030458C11Rik	1531.24	0.368979	0.092885	0	1	1
X6030466F02Rik	0.15188	-0.842199	4.78482	0	1	1
X6230400D17Rik	12.3219	-0.551933	0.430727	0	1	1
X6330403A02Rik	4.8077	1.27768	0.758738	0.365976	0.714383	1
X6330403K07Rik	166.76	-0.333844	0.171659	0	1	1
X6330407A03Rik	0.16059	0	4.78482	0	1	1
X6330408A02Rik	226.965	0.043939	0.110084	0	1	1
X6330409D20Rik	4.0178	1.32265	1.15121	0.280268	0.779272	1
X6330410L21Rik	8.12271	0.600486	1.56338	0	1	1
X6330415B21Rik	0.201172	0	4.78482	0	1	1
X6330415G19Rik	5.65753	2.53558	0.858275	1.78915	0.0735903	1
X6330418K02Rik	15.9525	0.384603	0.421159	0	1	1
X6330549D23Rik	9.94956	0.204732	0.453083	0	1	1
X6430411K18Rik	3.45954	1.29373	1.60068	0.183501	0.854405	1
X6430503K07Rik	0.143395	-1.18245	4.77345	-0.0382219	0.969511	1
X6430531B16Rik	14.6707	-1.38994	0.417626	-0.933705	0.350456	1
X6430548M08Rik	18.7886	1.21609	0.410146	0.52685	0.598298	1
X6430550D23Rik	7.75798	-1.02866	0.490244	-0.058457	0.953385	1
X6430562O15Rik	3.1953	1.33695	0.843607	0.399412	0.68959	1
X6430571L13Rik	14.663	-0.180375	0.409352	0	1	1
X6430706D22Rik	3110.8	-0.3526	0.176935	0	1	1
X6530402F18Rik	5.2264	-0.578704	0.686789	0	1	1
X6530411M01Rik	0.947784	-1.60485	1.88305	-0.321208	0.748053	1
X6720468P15Rik	0.102607	0.600479	4.78482	0	1	1
X6720483E21Rik	1.58899	0.195477	1.25433	0	1	1
X6720489N17Rik	226.519	-0.28159	0.122164	0	1	1
X6820408C15Rik	14.6919	-0.461855	0.354535	0	1	1
X6820431F20Rik	10422.5	0.308739	0.118704	0	1	1
X7420426K07Rik	0.412414	0.526465	3.91218	0	1	1
X8030411F24Rik	0.321663	0	4.78482	0	1	1
X8030462N17Rik	1686.88	0.222208	0.385746	0	1	1
X8430408G22Rik	0.315146	-0.900276	4.22449	0	1	1
X8430419L09Rik	186.481	-0.538384	0.140832	0	1	1
X8430429K09Rik	122.845	0.905724	0.234117	0	1	1
X8430430B14Rik	0.165453	0	4.78482	0	1	1
X8430431K14Rik	0.153006	0	4.78482	0	1	1
X9030025P20Rik	502.892	-0.631297	0.160276	0	1	1
X9030404E10Rik	0.496468	0	4.36453	0	1	1
X9030612E09Rik	5.46343	-1.20729	0.58085	-0.356875	0.721185	1
X9030617O03Rik	23.852	-0.386228	0.384357	0	1	1
X9030619P08Rik	0.100056	0	4.78482	0	1	1
X9030624G23Rik	124.606	1.03029	0.222452	0.136147	0.891705	1
X9030624J02Rik	2238.68	0.281896	0.0944953	0	1	1
X9130011E15Rik	731.224	-0.155689	0.145392	0	1	1
X9130019O22Rik	170.922	1.06337	0.125995	0.502975	0.614982	1
X9130019P16Rik	0.627164	-0.991143	2.13381	0	1	1
X9130023H24Rik	113.803	0.911387	0.207291	0	1	1
X9130024F11Rik	11.2495	0.102584	0.486322	0	1	1
X9130204L05Rik	2.45626	1.09254	1.53712	0.0602044	0.951993	1
X9130221H12Rik	124.005	0.598102	0.181799	0	1	1
X9130227L01Rik	0.147324	0.577362	4.78284	0	1	1
X9130230L23Rik	0.159145	0.600479	4.78482	0	1	1
X9130401M01Rik	1588.97	0.0886574	0.114258	0	1	1
X9130409I23Rik	0.216437	-0.842199	4.78482	0	1	1
X9230105E05Rik	0.148674	-0.842199	4.78482	0	1	1
X9230110C19Rik	459.648	0.112291	0.150869	0	1	1
X9230112D13Rik	0.181349	0	4.78482	0	1	1
X9230114K14Rik	108.185	0.165067	0.291406	0	1	1
X9230116L04Rik	2.2518	0.572961	0.874204	0	1	1
X9230116N13Rik	15.4569	0.861679	0.4188	0	1	1
X9230117E06Rik	0.139863	-0.826601	4.7835	0	1	1
X9330020H09Rik	36.9775	0.682834	0.280387	0	1	1
X9330102E08Rik	156.336	-0.593732	0.195195	0	1	1
X9330117O12Rik	0.188424	0.599507	4.78474	0	1	1
X9330133O14Rik	108.877	0.00490521	0.190123	0	1	1
X9330136K24Rik	4.36605	-0.47555	0.73004	0	1	1
X9330151L19Rik	81.5917	-0.977588	0.238685	0	1	1
X9330158H04Rik	0.150299	0	4.78482	0	1	1
X9330159F19Rik	84.0278	0.760483	0.257075	0	1	1
X9330159M07Rik	39.0172	-0.229372	0.225748	0	1	1
X9330162012Rik	1.25605	-0.497666	1.37266	0	1	1
X9330175E14Rik	0.490992	-0.842206	2.72634	0	1	1
X9330179D12Rik	0.990805	-1.37229	1.45466	-0.255928	0.798007	1
X9330182L06Rik	99.7484	-0.801362	0.269281	0	1	1
X9430015G10Rik	1652.92	0.21807	0.182478	0	1	1
X9430016H08Rik	689.695	0.479894	0.0881911	0	1	1
X9430018G01Rik	7.53329	2.07669	0.641166	1.67926	0.0931005	1
X9430020K01Rik	610.361	-0.159497	0.197811	0	1	1
X9430021M05Rik	14.5625	-1.57092	0.459962	-1.24124	0.214516	1
X9430037G07Rik	23.5874	-0.224974	0.322384	0	1	1
X9430038I01Rik	224.764	0.595279	0.169753	0	1	1
X9430041J12Rik	3.995	0.171938	0.719216	0	1	1
X9430060I03Rik	5.50069	-0.181456	0.728136	0	1	1
X9430065F17Rik	1.02445	-1.72486	1.60862	-0.450609	0.652271	1
X9430069I07Rik	19.6614	-0.468861	0.487371	0	1	1
X9430083A17Rik	21.839	0.936879	0.331407	0	1	1
X9430091E24Rik	27.6086	0.0691436	0.4041	0	1	1
X9530003J23Rik	0.101723	0	4.78482	0	1	1
X9530020I12Rik	0.209372	-0.842199	4.78482	0	1	1
X9530026F06Rik	0.119984	-1.35479	4.77887	-0.0742406	0.940819	1
X9530026P05Rik	0.776561	-2.94575	1.76429	-1.10285	0.270092	1
X9530027J09Rik	35.2236	1.20331	0.399143	0.509359	0.610501	1
X9530051G07Rik	13.094	0.012273	0.455544	0	1	1
X9530052E02Rik	0.397585	-0.0956064	3.37662	0	1	1
X9530053A07Rik	26.5826	2.62246	0.930367	1.7439	0.0811769	1
X9530059O14Rik	0.2819	1.24451	4.77255	0.0512334	0.95914	1
X9530062K07Rik	3.77323	0.736816	0.888869	0	1	1
X9530068E07Rik	1291.87	-0.392059	0.0925553	0	1	1
X9530077C05Rik	44.3665	-0.13746	0.27995	0	1	1
[truncated: 16,920 more rows]
